# Supplementary material for: Evolutionary history of the C-repeat binding factor/dehydration-responsive element-binding 1 (CBF/DREB1) protein family in 43 plant species and characterization of CBF/DREB1 proteins in Solanum tuberosum
Source: BMC Evol Biol. 2020 Nov 3;20:142. doi: 10.1186/s12862-020-01710-8 (PMC7607821; doi:10.1186/s12862-020-01710-8)
Supplement: Supplementary file 1 — Additional file 1. Select information about all CBF/DREB1 proteins. a: The protein length, chromosomal location, gene name, and group of each gene. b: Duplication events. [file 12862_2020_1710_MOESM1_ESM.xlsx]

## Sheet: a
Table S1 The features of DREB1s/CBFs genes identified in 43 plant genomes.
Organism (Abbr.)	Genome Database	Genome Total Length (Mb)#	Protein ID*	Putative Gene Name*	Gene Location*	Start	Stop	Strand	Numbers of Amino Acid	Gene Information Source	Remark	Motifs
Actinidia chinensis (Ah)	http://chibba.agtec.uga.edu/duplication/	653.926	Achn233741	AhCBF1	Chr.24	14669773	14670751	+	232	http://bioinfo.bti.cornell.edu		10
			Achn317211	AhCBF2	Chr.14	10433612	10434603	-	235			8
			Achn317221	AhCBF3	Chr.14	10405448	10421652	-	451			9
			Achn076481	AhCBF4	Chr.18	14545297	14546296	-	237			9
			Achn317191	AhCBF5	Chr.14	10446152	10447852	-	261			8
			Achn317201	AhCBF6	Chr.14	10440973	10442843	-	281			10
			Achn005091	AhCBF7	Chr.23	9696211	9697252	-	247			9
			Achn305641	AhCBF8	Chr.19	2258093	2259189	+	260			9
			Achn317171	AhCBF9	Chr.14	10455972	10465605	-	155			6
Amborella trichopoda (Ar)	https://phytozome.jgi.doe.gov/pz/portal.html	706.495	evm_27.model.AmTr_v1.0_scaffold00040.194 pacid=31568158 transcript=evm_27.model.AmTr_v1.0_scaffold00040.194 locus=evm_27.TU.AmTr_v1.0_scaffold00040.194 ID=evm_27.model.AmTr_v1.0_scaffold00040.194.v1.0 annot-version=v1.0	ArCBF1	scaffold00040.194	3527149	3528150	+	333	https://phytozome.jgi.doe.gov/pz/portal.html		8
			evm_27.model.AmTr_v1.0_scaffold00095.56 pacid=31559018 transcript=evm_27.model.AmTr_v1.0_scaffold00095.56 locus=evm_27.TU.AmTr_v1.0_scaffold00095.56 ID=evm_27.model.AmTr_v1.0_scaffold00095.56.v1.0 annot-version=v1.0	ArCBF2	scaffold00095.56	1146527	1147327	-	266			8
			evm_27.model.AmTr_v1.0_scaffold00069.106 pacid=31558251 transcript=evm_27.model.AmTr_v1.0_scaffold00069.106 locus=evm_27.TU.AmTr_v1.0_scaffold00069.106 ID=evm_27.model.AmTr_v1.0_scaffold00069.106.v1.0 annot-version=v1.0	ArCBF3	scaffold00069.106	2025983	2027083	+	366			6
Arabidopsis thaliana (At)	https://www.arabidopsis.org	119.669	AT4G25490	AtCBF1	Chr4	13021780	13022996	-	213	https://www.arabidopsis.org		10
			AT4G25470	AtCBF2	Chr4	13015250	13016235	-	216			9
			AT4G25480	AtCBF3	Chr4	13018010	13019400	-	216			11
			AT5G51990	AtCBF4	Chr5	21116877	21117860	-	224			8
			AT1G63030	AtDREB1E	Chr1	23367407	23368416	-	181			7
			AT1G12610	AtDREB1F	Chr1	4289883	4291017	-	209			9
Beta vulgaris (Bv)	http://chibba.agtec.uga.edu/duplication/	566.55	bv__Bv5_095990_sqfr	BvCBF1	Chr5.sca002	3015007	3029798	+	220	http://bvseq.boku.ac.at/index.shtml		8
			bv__Bv3u_069010_ignp	BvCBF2	Chr3_un.sca001	1038881	1040148	-	221			9
			bv__Bv7_179810_eaea	BvCBF3	Chr7.sca021	10212306	10215086	+	461			7
			bv__Bv7_179800_fgjx	BvCBF4	Chr7.sca021	10203196	10204119	+	257			9
Brachypodium distachyon (Bd)	https://phytozome.jgi.doe.gov/pz/portal.html	271.299	Bradi3g51630.2.p pacid=32812681 transcript=Bradi3g51630.2 locus=Bradi3g51630 ID=Bradi3g51630.2.v3.1 annot-version=v3.1	BdCBF1	Bd3	52645666	52647600	+	227	https://phytozome.jgi.doe.gov/pz/portal.html		8
			Bradi4g35600.1.p pacid=32785953 transcript=Bradi4g35600.1 locus=Bradi4g35600 ID=Bradi4g35600.1.v3.1 annot-version=v3.1	BdCBF2	Bd4	40878626	40880421	+	248			9
			Bradi4g35590.1.p pacid=32784662 transcript=Bradi4g35590.1 locus=Bradi4g35590 ID=Bradi4g35590.1.v3.1 annot-version=v3.1	BdCBF3	Bd4	40874073	40874825	+	250			9
			Bradi1g57970.1.p pacid=32800723 transcript=Bradi1g57970.1 locus=Bradi1g57970 ID=Bradi1g57970.1.v3.1 annot-version=v3.1	BdCBF4	Bd1	57004368	57006886	-	242			8
			Bradi4g35580.1.p pacid=32785143 transcript=Bradi4g35580.1 locus=Bradi4g35580 ID=Bradi4g35580.1.v3.1 annot-version=v3.1	BdCBF5	Bd4	40869087	40869863	+	258			9
			Bradi4g35642.1.p pacid=32784678 transcript=Bradi4g35642.1 locus=Bradi4g35642 ID=Bradi4g35642.1.v3.1 annot-version=v3.1	BdCBF6	Bd4	40894481	40895245	+	254			8
			Bradi4g35570.1.p pacid=32789362 transcript=Bradi4g35570.1 locus=Bradi4g35570 ID=Bradi4g35570.1.v3.1 annot-version=v3.1	BdCBF7	Bd4	40865719	40866453	+	244			9
			Bradi3g57360.1.p pacid=32821607 transcript=Bradi3g57360.1 locus=Bradi3g57360 ID=Bradi3g57360.1.v3.1 annot-version=v3.1	BdCBF8	Bd3	56761115	56761825	+	236			8
			Bradi1g49560.1.p pacid=32800791 transcript=Bradi1g49560.1 locus=Bradi1g49560 ID=Bradi1g49560.1.v3.1 annot-version=v3.1	BdCBF9	Bd1	48426746	48427928	+	220			7
			Bradi4g35650.1.p pacid=32786800 transcript=Bradi4g35650.1 locus=Bradi4g35650 ID=Bradi4g35650.1.v3.1 annot-version=v3.1	BdCBF10	Bd4	40903478	40904760	-	238			8
			Bradi1g49570.1.p pacid=32796820 transcript=Bradi1g49570.1 locus=Bradi1g49570 ID=Bradi1g49570.1.v3.1 annot-version=v3.1	BdCBF11	Bd1	48428178	48431135	-	224			6
			Bradi4g35620.1.p pacid=32787405 transcript=Bradi4g35620.1 locus=Bradi4g35620 ID=Bradi4g35620.1.v3.1 annot-version=v3.1	BdCBF12	Bd4	40889700	40891416	+	253			10
			Bradi2g60331.1.p pacid=32773071 transcript=Bradi2g60331.1 locus=Bradi2g60331 ID=Bradi2g60331.1.v3.1 annot-version=v3.1	BdCBF13	Bd2	57496480	57499561	-	243			8
			Bradi2g60340.1.p pacid=32771954 transcript=Bradi2g60340.1 locus=Bradi2g60340 ID=Bradi2g60340.1.v3.1 annot-version=v3.1	BdCBF14	Bd2	57504738	57506761	-	240			8
			Bradi4g35630.1.p pacid=32787102 transcript=Bradi4g35630.1 locus=Bradi4g35630 ID=Bradi4g35630.1.v3.1 annot-version=v3.1	BdCBF15	Bd4	40892436	40893732	-	254			8
			Bradi1g77120.1.p pacid=32795119 transcript=Bradi1g77120.1 locus=Bradi1g77120 ID=Bradi1g77120.1.v3.1 annot-version=v3.1	BdCBF16	Bd1	73729044	73730124	+	256			8
Brassica oleracea (Bo)	https://phytozome.jgi.doe.gov/pz/portal.html	488.954	Bol029967	BoCBF1	C03	49752542	49753186	-	214	http://brassicadb.org/brad/index.php		10
			Bol010454	BoCBF2	C05	3408427	3409050	+	207			7
			Bol042239	BoCBF3	C07	43885424	43886071	-	215			10
			Bol029120	BoCBF4	C08	18643501	18644109	-	202			6
			Bol031381	BoCBF5	C08	38596105	38596710	+	201			7
			Bol029422	BoCBF6	C09	18732491	18733153	-	220			8
			Bol006459	BoCBF7	Scaffold000278	15959	16711	-	250			10
			Bol006460	BoCBF8	Scaffold000278	49871	50704	-	277			10
Brassica rapa (Br)	https://phytozome.jgi.doe.gov/pz/portal.html	401.927	Bra010461	BrDREB1A	A08	13857140	13857916	+	258	http://brassicadb.org/brad/index.php		11
			Bra010460	BrDREB1B1	A08	13848856	13850399	+	275			10
			Bra022770	BrDREB1B2	A03	6961036	6961680	+	214			10
			Bra019162	BrDREB1C2	A03	26004908	26005552	-	214			10
			Bra028290	BrDREB1D	A10	4685551	4686213	-	220			8
			Bra027612	BrDREB1E	A09	7809341	7809898	+	185			6
			Bra026963	BrDREB1F1	A09	36260466	36261083	+	205			7
			Bra019777	BrDREB1F2	A06	4471948	4472568	+	206			7
			Bra016763	BrDREB1F3	A08	19081395	19082003	+	202			6
Capsella rubella (Cb)	https://phytozome.jgi.doe.gov/pz/portal.html	133.064	Carub.0007s1550.1.p pacid=39231839 transcript=Carub.0007s1550.1 locus=Carub.0007s1550 ID=Carub.0007s1550.1.v1.1 annot-version=v1.1	CbCBF1	scaffold_7	5776791	5777444	+	217	https://phytozome.jgi.doe.gov/pz/portal.html		10
			Carub.0007s1552.1.p pacid=39233509 transcript=Carub.0007s1552.1 locus=Carub.0007s1552 ID=Carub.0007s1552.1.v1.1 annot-version=v1.1	CbCBF2	scaffold_7	5783514	5784185	+	223			10
			Carub.0007s1551.1.p pacid=39234381 transcript=Carub.0007s1551.1 locus=Carub.0007s1551 ID=Carub.0007s1551.1.v1.1 annot-version=v1.1	CbCBF3	scaffold_7	5780996	5781654	+	217			9
			Carub.0008s1208.1.p pacid=39251460 transcript=Carub.0008s1208.1 locus=Carub.0008s1208 ID=Carub.0008s1208.1.v1.1 annot-version=v1.1	CbCBF4	scaffold_8	7118116	7118790	-	224			8
			Carub.0001s1229.1.p pacid=39230366 transcript=Carub.0001s1229.1 locus=Carub.0001s1229 ID=Carub.0001s1229.1.v1.1 annot-version=v1.1	CbCBF5	scaffold_1	4385246	4385869	-	207			8
			Carub.0002s0197.1.p pacid=39244146 transcript=Carub.0002s0197.1 locus=Carub.0002s0197 ID=Carub.0002s0197.1.v1.1 annot-version=v1.1	CbCBF6	scaffold_2	800132	801607	+	184			7
Capsicum annuum (Cu)	http://chibba.agtec.uga.edu/duplication/	2935.88	cu__CA03g16520	CuCBF1	Chr03.scaffold548	222356416	222356886	+	155	http://peppergenome.snu.ac.kr/download.php		7
			cu__CA01g14830	CuCBF2	Chr01.scaffold386	179021541	179022194	+	217			9
			cu__CA11g15230	CuCBF3	Chr11.scaffold1187	248448452	248449350	-	271			7
			cu__CA01g33460	CuCBF4	Chr01.scaffold1394	307110240	307110878	-	212			9
			cu__CA01g33490	CuCBF5	Chr01.scaffold1394	307121248	307121988	-	230			8
			cu__CA12g13900	CuCBF6	Chr12.scaffold26	201811727	201812395	-	270			8
			cu__CA01g33480	CuCBF7	Chr01.scaffold1394	307117802	307118536	-	244			9
			cu__CA03g16550	CuCBF8	Chr03.scaffold548	222583149	222583475	+	108			5
Carica papaya (Cp)	https://phytozome.jgi.doe.gov/pz/portal.html	370.419	evm.model.supercontig_74.84 pacid=16425779 transcript=evm.model.supercontig_74.84 locus=evm.TU.supercontig_74.84 annot-version=ASGPBv0.4	CpCBF1	supercontig_74	871630	872397	-	255	https://phytozome.jgi.doe.gov/pz/portal.html		9
			evm.model.supercontig_20.67 pacid=16413094 transcript=evm.model.supercontig_20.67 locus=evm.TU.supercontig_20.67 annot-version=ASGPBv0.4	CpCBF2	supercontig_20	728400	729033	+	199			8
Chlamydomonas reinhardtii (Cr)	https://phytozome.jgi.doe.gov/pz/portal.html	120.405	None
Citrullus lanatus (Cl)	http://chibba.agtec.uga.edu/duplication/	365.45	cl__Cla006212	ClCBF1	Chr5	7986501	7987136	-	211	http://www.cucurbitgenomics.org		9
			cl__Cla002330	ClCBF2	Chr1	4678168	4678785	+	205			9
			cl__Cla011488	ClCBF3	Chr1	2952338	2953027	+	229			9
Citrus sinensis (Ci)	https://phytozome.jgi.doe.gov/pz/portal.html	327.83	orange1.1g028094m pacid=18101227 transcript=orange1.1g028094m locus=orange1.1g028094m.g ID=orange1.1g028094m.v1.1 annot-version=v1.1	CiCBF1	scaffold00062	408576	409581	+	214	https://phytozome.jgi.doe.gov/pz/portal.html		10
			orange1.1g026103m pacid=18120330 transcript=orange1.1g026103m locus=orange1.1g026103m.g ID=orange1.1g026103m.v1.1 annot-version=v1.1	CiCBF2	scaffold00040	274294	275025	+	243			9
			orange1.1g029015m pacid=18133657 transcript=orange1.1g029015m locus=orange1.1g029015m.g ID=orange1.1g029015m.v1.1 annot-version=v1.1	CiCBF3	scaffold00030	695398	696000	-	200			7
Cucumis sativus (Cs)	https://phytozome.jgi.doe.gov/pz/portal.html	226.641	Cucsa.302750.1 pacid=16975798 transcript=Cucsa.302750.1 locus=Cucsa.302750 ID=Cucsa.302750.1.v1.122 annot-version=v1.0	CsCBF1	scaffold02951	845268	845892	-	207	https://phytozome.jgi.doe.gov/pz/portal.html		7
			Cucsa.166340.1 pacid=16966155 transcript=Cucsa.166340.1 locus=Cucsa.166340 ID=Cucsa.166340.1.v1.122 annot-version=v1.0	CsCBF2	scaffold01153	1550824	1551426	-	200			9
			Cucsa.251030.1 pacid=16971739 transcript=Cucsa.251030.1 locus=Cucsa.251030 ID=Cucsa.251030.1.v1.122 annot-version=v1.0	CsCBF3	scaffold02229	177728	178885	+	213			9
Elaeis guineensis (El)	https://www.ncbi.nlm.nih.gov	1535.18	ref|XP_029123066.1|_dehydration-responsive_element-binding_protein_1G_isoform_X2_Elaeis_guineensis	ElCBF1	Chr11	18674442	18676550	-	210	https://www.ncbi.nlm.nih.gov	They are the same, and named ElCBF1-3.	8
			ref|XP_010933896.1|_dehydration-responsive_element-binding_protein_1G_isoform_X1_Elaeis_guineensis	ElCBF2	Chr11	18674442	18676550	-	210			8
			ref|XP_010933897.1|_dehydration-responsive_element-binding_protein_1G_isoform_X3_Elaeis_guineensis	ElCBF3	Chr11	18674442	18676550	-	210			8
			ref|XP_010919216.1|_dehydration-responsive_element-binding_protein_1G_Elaeis_guineensis	ElCBF4	Chr04	39678619	39679257	-	212			9
			ref|XP_010940400.1|_dehydration-responsive_element-binding_protein_1F_Elaeis_guineensis	ElCBF5	Chr01	49398186	49398794	+	202			9
			ref|XP_010934429.1|_dehydration-responsive_element-binding_protein_1C_Elaeis_guineensis	ElCBF6	Chr12	1813695	1814402	-	235			8
			ref|XP_010940896.1|_dehydration-responsive_element-binding_protein_1C_Elaeis_guineensis	ElCBF7	Chr16	10965168	10965878	+	236			8
Eucalyptus grandis (Eg)	https://phytozome.jgi.doe.gov/pz/portal.html	691.43	Eucgr.A02834.1.p pacid=32047404 transcript=Eucgr.A02834.1 locus=Eucgr.A02834 ID=Eucgr.A02834.1.v2.0 annot-version=v2.0	EgCBF1	Chr01	43444896	43445873	+	224	https://phytozome.jgi.doe.gov/pz/portal.html		10
			Eucgr.A02827.1.p pacid=32048757 transcript=Eucgr.A02827.1 locus=Eucgr.A02827 ID=Eucgr.A02827.1.v2.0 annot-version=v2.0	EgCBF2	Chr01	43389721	43390296	+	191			9
			Eucgr.A02832.1.p pacid=32047083 transcript=Eucgr.A02832.1 locus=Eucgr.A02832 ID=Eucgr.A02832.1.v2.0 annot-version=v2.0	EgCBF3	Chr01	43429173	43429760	+	195			10
			Eucgr.A02820.1.p pacid=32046619 transcript=Eucgr.A02820.1 locus=Eucgr.A02820 ID=Eucgr.A02820.1.v2.0 annot-version=v2.0	EgCBF4	Chr01	43351666	43352867	+	196			10
			Eucgr.A02831.1.p pacid=32046069 transcript=Eucgr.A02831.1 locus=Eucgr.A02831 ID=Eucgr.A02831.1.v2.0 annot-version=v2.0	EgCBF5	Chr01	43424522	43425106	+	194			9
			Eucgr.A02818.1.p pacid=32048046 transcript=Eucgr.A02818.1 locus=Eucgr.A02818 ID=Eucgr.A02818.1.v2.0 annot-version=v2.0	EgCBF6	Chr01	43328958	43330196	+	229			11
			Eucgr.A02824.1.p pacid=32048542 transcript=Eucgr.A02824.1 locus=Eucgr.A02824 ID=Eucgr.A02824.1.v2.0 annot-version=v2.0	EgCBF7	Chr01	43371064	43371699	+	212			9
			Eucgr.A02826.1.p pacid=32047058 transcript=Eucgr.A02826.1 locus=Eucgr.A02826 ID=Eucgr.A02826.1.v2.0 annot-version=v2.0	EgCBF8	Chr01	43384492	43385127	+	212			9
			Eucgr.A02825.1.p pacid=32047558 transcript=Eucgr.A02825.1 locus=Eucgr.A02825 ID=Eucgr.A02825.1.v2.0 annot-version=v2.0	EgCBF9	Chr01	43375966	43376520	+	184			8
			Eucgr.A02830.1.p pacid=32049169 transcript=Eucgr.A02830.1 locus=Eucgr.A02830 ID=Eucgr.A02830.1.v2.0 annot-version=v2.0	EgCBF10	Chr01	43408637	43409383	+	220			11
			Eucgr.A02822.1.p pacid=32048249 transcript=Eucgr.A02822.1 locus=Eucgr.A02822 ID=Eucgr.A02822.1.v2.0 annot-version=v2.0	EgCBF11	Chr01	43362569	43363962	+	225			10
			Eucgr.A02821.1.p pacid=32049247 transcript=Eucgr.A02821.1 locus=Eucgr.A02821 ID=Eucgr.A02821.1.v2.0 annot-version=v2.0	EgCBF12	Chr01	43357055	43357510	+	151			7
			Eucgr.D01925.1.p pacid=32050528 transcript=Eucgr.D01925.1 locus=Eucgr.D01925 ID=Eucgr.D01925.1.v2.0 annot-version=v2.0	EgCBF13	Chr04	32727011	32727992	+	240			8
			Eucgr.E00529.1.p pacid=32031577 transcript=Eucgr.E00529.1 locus=Eucgr.E00529 ID=Eucgr.E00529.1.v2.0 annot-version=v2.0	EgCBF14	Chr05	5018985	5020375	-	289			8
			Eucgr.A02823.1.p pacid=32046511 transcript=Eucgr.A02823.1 locus=Eucgr.A02823 ID=Eucgr.A02823.1.v2.0 annot-version=v2.0	EgCBF15	Chr01	43365937	43366553	+	190			8
Glycine max (Gm)	https://phytozome.jgi.doe.gov/pz/portal.html	979.046	Glyma.16G199000.1.p pacid=41079515 transcript=Glyma.16G199000.1 locus=Glyma.16G199000 ID=Glyma.16G199000.1.Wm82.a4.v1 annot-version=Wm82.a4.v1	GmCBF1	Chr16	36041529	36042937	+	231	https://phytozome.jgi.doe.gov/pz/portal.html		8
			Glyma.09G147200.1.p pacid=41132632 transcript=Glyma.09G147200.1 locus=Glyma.09G147200 ID=Glyma.09G147200.1.Wm82.a4.v1 annot-version=Wm82.a4.v1	GmCBF2	Chr09	36525358	36530767	+	327			9
			Glyma.20G155100.1.p pacid=41092656 transcript=Glyma.20G155100.1 locus=Glyma.20G155100 ID=Glyma.20G155100.1.Wm82.a4.v1 annot-version=Wm82.a4.v1	GmCBF3	Chr20	39389515	39390591	-	207			9
			Glyma.10G239400.1.p pacid=41103344 transcript=Glyma.10G239400.1 locus=Glyma.10G239400 ID=Glyma.10G239400.1.Wm82.a4.v1 annot-version=Wm82.a4.v1	GmCBF4	Chr10	46808226	46810838	+	205			8
			Glyma.11G188200.1.p pacid=41129099 transcript=Glyma.11G188200.1 locus=Glyma.11G188200 ID=Glyma.11G188200.1.Wm82.a4.v1 annot-version=Wm82.a4.v1	GmCBF5	Chr11	26003369	26004079	+	236			8
			Glyma.12G182400.1.p pacid=41101135 transcript=Glyma.12G182400.1 locus=Glyma.12G182400 ID=Glyma.12G182400.1.Wm82.a4.v1 annot-version=Wm82.a4.v1	GmCBF6	Chr12	34333849	34334607	-	252			9
			Glyma.13G318500.1.p pacid=41136631 transcript=Glyma.13G318500.1 locus=Glyma.13G318500 ID=Glyma.13G318500.1.Wm82.a4.v1 annot-version=Wm82.a4.v1	GmCBF7	Chr13	41292696	41293427	+	243			9
			Glyma.01G216000.1.p pacid=41116273 transcript=Glyma.01G216000.1 locus=Glyma.01G216000 ID=Glyma.01G216000.1.Wm82.a4.v1 annot-version=Wm82.a4.v1	GmCBF8	Chr01	54666766	54676069	-	226			8
			Glyma.12G086200.1.p pacid=41100028 transcript=Glyma.12G086200.1 locus=Glyma.12G086200 ID=Glyma.12G086200.1.Wm82.a4.v1 annot-version=Wm82.a4.v1	GmCBF9	Chr12	6978359	6979048	-	229			8
			Glyma.17G131900.1.p pacid=41087690 transcript=Glyma.17G131900.1 locus=Glyma.17G131900 ID=Glyma.17G131900.1.Wm82.a4.v1 annot-version=Wm82.a4.v1	GmCBF10	Chr17	10589957	10591031	+	225			8
			Glyma.05G049900.2.p pacid=41144429 transcript=Glyma.05G049900.2 locus=Glyma.05G049900 ID=Glyma.05G049900.2.Wm82.a4.v1 annot-version=Wm82.a4.v1	GmCBF11	Chr05	4464925	4465689	+	254			8
Gossypium raimondii (Gr)	https://phytozome.jgi.doe.gov/pz/portal.html	761.565	Gorai.006G046200.1 pacid=26833792 transcript=Gorai.006G046200.1 locus=Gorai.006G046200 ID=Gorai.006G046200.1.v2.1 annot-version=v2.1	GrCBF1	Chr06	14475666	14476854	-	225	https://phytozome.jgi.doe.gov/pz/portal.html		10
			Gorai.007G010100.1 pacid=26779280 transcript=Gorai.007G010100.1 locus=Gorai.007G010100 ID=Gorai.007G010100.1.v2.1 annot-version=v2.1	GrCBF2	Chr07	784699	786030	-	213			8
			Gorai.008G280600.1 pacid=26814290 transcript=Gorai.008G280600.1 locus=Gorai.008G280600 ID=Gorai.008G280600.1.v2.1 annot-version=v2.1	GrCBF3	Chr08	55751143	55752437	+	207			8
			Gorai.008G243600.1 pacid=26813800 transcript=Gorai.008G243600.1 locus=Gorai.008G243600 ID=Gorai.008G243600.1.v2.1 annot-version=v2.1	GrCBF4	Chr08	52893085	52894332	-	249			9
			Gorai.003G162700.1 pacid=26797875 transcript=Gorai.003G162700.1 locus=Gorai.003G162700 ID=Gorai.003G162700.1.v2.1 annot-version=v2.1	GrCBF5	Chr03	43199815	43200762	+	200			8
			Gorai.002G241700.1 pacid=26795188 transcript=Gorai.002G241700.1 locus=Gorai.002G241700 ID=Gorai.002G241700.1.v2.1 annot-version=v2.1	GrCBF6	Chr02	60558559	60559167	+	202			9
			Gorai.009G406800.1 pacid=26764147 transcript=Gorai.009G406800.1 locus=Gorai.009G406800 ID=Gorai.009G406800.1.v2.1 annot-version=v2.1	GrCBF7	Chr09	59923602	59924454	+	213			7
			Gorai.009G087700.1 pacid=26770275 transcript=Gorai.009G087700.1 locus=Gorai.009G087700 ID=Gorai.009G087700.1.v2.1 annot-version=v2.1	GrCBF8	Chr09	6405459	6406331	+	251			8
Helianthus annuus (Ha)	https://phytozome.jgi.doe.gov/pz/portal.html	3027.84	HanXRQChr10g0277971 pacid=40296208 transcript=HanXRQChr10g0277971 locus=HanXRQChr10g0277971 ID=HanXRQChr10g0277971.r1.2.494 annot-version=r1.2	HaCBF1	Chr10	2327448	2327978	+	176	https://phytozome.jgi.doe.gov/pz/portal.html		9
			HanXRQChr02g0037911 pacid=40340806 transcript=HanXRQChr02g0037911 locus=HanXRQChr02g0037911 ID=HanXRQChr02g0037911.r1.2.494 annot-version=r1.2	HaCBF2	Chr02	38677087	38677695	-	202			11
			HanXRQChr02g0039341 pacid=40340831 transcript=HanXRQChr02g0039341 locus=HanXRQChr02g0039341 ID=HanXRQChr02g0039341.r1.2.494 annot-version=r1.2	HaCBF3	Chr02	46791477	46792085	+	202			10
			HanXRQChr02g0039361 pacid=40340770 transcript=HanXRQChr02g0039361 locus=HanXRQChr02g0039361 ID=HanXRQChr02g0039361.r1.2.494 annot-version=r1.2	HaCBF4	Chr02	46848204	46848782	+	192			10
			HanXRQChr02g0039351 pacid=40340446 transcript=HanXRQChr02g0039351 locus=HanXRQChr02g0039351 ID=HanXRQChr02g0039351.r1.2.494 annot-version=r1.2	HaCBF5	Chr02	46840568	46841146	+	192			10
			HanXRQChr13g0407761 pacid=40313974 transcript=HanXRQChr13g0407761 locus=HanXRQChr13g0407761 ID=HanXRQChr13g0407761.r1.2.494 annot-version=r1.2	HaCBF6	Chr13	119504760	119505404	+	214			9
			HanXRQChr02g0037821 pacid=40339281 transcript=HanXRQChr02g0037821 locus=HanXRQChr02g0037821 ID=HanXRQChr02g0037821.r1.2.494 annot-version=r1.2	HaCBF7	Chr02	38314880	38315461	-	293			10
			HanXRQChr14g0461931 pacid=40321921 transcript=HanXRQChr14g0461931 locus=HanXRQChr14g0461931 ID=HanXRQChr14g0461931.r1.2.494 annot-version=r1.2	HaCBF8	Chr14	172145812	172146438	+	208			11
			HanXRQChr02g0037951 pacid=40339473 transcript=HanXRQChr02g0037951 locus=HanXRQChr02g0037951 ID=HanXRQChr02g0037951.r1.2.494 annot-version=r1.2	HaCBF9	Chr02	38741681	38742289	-	202			10
			HanXRQChr07g0188431 pacid=40303368 transcript=HanXRQChr07g0188431 locus=HanXRQChr07g0188431 ID=HanXRQChr07g0188431.r1.2.494 annot-version=r1.2	HaCBF10	Chr07	15390684	15392258	-	200			7
			HanXRQChr02g0037931 pacid=40338776 transcript=HanXRQChr02g0037931 locus=HanXRQChr02g0037931 ID=HanXRQChr02g0037931.r1.2.494 annot-version=r1.2	HaCBF11	Chr02	38732090	38732797	-	235			9
			HanXRQChr02g0037851 pacid=40340925 transcript=HanXRQChr02g0037851 locus=HanXRQChr02g0037851 ID=HanXRQChr02g0037851.r1.2.494 annot-version=r1.2	HaCBF12	Chr02	38489590	38490731	-	128			7
			HanXRQChr02g0037921 pacid=40339428 transcript=HanXRQChr02g0037921 locus=HanXRQChr02g0037921 ID=HanXRQChr02g0037921.r1.2.494 annot-version=r1.2	HaCBF13	Chr02	38686247	38686741	-	164			8
			HanXRQChr07g0206811 pacid=40303359 transcript=HanXRQChr07g0206811 locus=HanXRQChr07g0206811 ID=HanXRQChr07g0206811.r1.2.494 annot-version=r1.2	HaCBF14	Chr07	101647309	101651467	-	1347			7
			HanXRQChr02g0037891 pacid=40340661 transcript=HanXRQChr02g0037891 locus=HanXRQChr02g0037891 ID=HanXRQChr02g0037891.r1.2.494 annot-version=r1.2	HaCBF15	Chr02	38600180	38600584	-	134			7
			HanXRQChr02g0054841 pacid=40339857 transcript=HanXRQChr02g0054841 locus=HanXRQChr02g0054841 ID=HanXRQChr02g0054841.r1.2.494 annot-version=r1.2	HaCBF16	Chr02	162946613	162947263	-	216			9
			HanXRQChr02g0037981 pacid=40340845 transcript=HanXRQChr02g0037981 locus=HanXRQChr02g0037981 ID=HanXRQChr02g0037981.r1.2.494 annot-version=r1.2	HaCBF17	Chr02	38831376	38831846	-	156			8
Hordeum vulgare (Hv)	https://phytozome.jgi.doe.gov/pz/portal.html	1779.49	HORVU0Hr1G016540.1 pacid=38341872 transcript=HORVU0Hr1G016540.1 locus=HORVU0Hr1G016540 ID=HORVU0Hr1G016540.1.r1 annot-version=r1	HvCBF1	chrUn	89030447	89031106	+	217	https://phytozome.jgi.doe.gov/pz/portal.html		8
			HORVU6Hr1G065580.4 pacid=38502206 transcript=HORVU6Hr1G065580.4 locus=HORVU6Hr1G065580 ID=HORVU6Hr1G065580.4.r1 annot-version=r1	HvCBF2	chr6H	451547324	451548096	-	225			7
			HORVU5Hr1G080420.1 pacid=38444016 transcript=HORVU5Hr1G080420.1 locus=HORVU5Hr1G080420 ID=HORVU5Hr1G080420.1.r1 annot-version=r1	HvCBF3	chr5H	560569797	560571193	-	284			9
			HORVU5Hr1G080340.1 pacid=38445425 transcript=HORVU5Hr1G080340.1 locus=HORVU5Hr1G080340 ID=HORVU5Hr1G080340.1.r1 annot-version=r1	HvCBF4	chr5H	559980210	559980911	+	233			9
			HORVU5Hr1G080350.1 pacid=38431918 transcript=HORVU5Hr1G080350.1 locus=HORVU5Hr1G080350 ID=HORVU5Hr1G080350.1.r1 annot-version=r1	HvCBF5	chr5H	560195525	560196810	-	214			8
			HORVU5Hr1G080310.1 pacid=38440857 transcript=HORVU5Hr1G080310.1 locus=HORVU5Hr1G080310 ID=HORVU5Hr1G080310.1.r1 annot-version=r1	HvCBF6	chr5H	559687941	559688606	-	221			8
			HORVU5Hr1G080430.1 pacid=38447728 transcript=HORVU5Hr1G080430.1 locus=HORVU5Hr1G080430 ID=HORVU5Hr1G080430.1.r1 annot-version=r1	HvCBF7	chr5H	560586710	560588220	-	241			7
			HORVU5Hr1G041600.1 pacid=38427814 transcript=HORVU5Hr1G041600.1 locus=HORVU5Hr1G041600 ID=HORVU5Hr1G041600.1.r1 annot-version=r1	HvCBF8	chr5H	315965930	315966515	-	134			5
			HORVU5Hr1G080300.1 pacid=38428973 transcript=HORVU5Hr1G080300.1 locus=HORVU5Hr1G080300 ID=HORVU5Hr1G080300.1.r1 annot-version=r1	HvCBF9	chr5H	559672546	559673760	+	225			8
			HORVU5Hr1G080220.2 pacid=38425958 transcript=HORVU5Hr1G080220.2 locus=HORVU5Hr1G080220 ID=HORVU5Hr1G080220.2.r1 annot-version=r1	HvCBF10	chr5H	559453057	559453731	+	224			8
			HORVU5Hr1G080440.2 pacid=38441725 transcript=HORVU5Hr1G080440.2 locus=HORVU5Hr1G080440 ID=HORVU5Hr1G080440.2.r1 annot-version=r1	HvCBF11	chr5H	560627947	560628684	-	245			9
			HORVU7Hr1G010510.2 pacid=38549793 transcript=HORVU7Hr1G010510.2 locus=HORVU7Hr1G010510 ID=HORVU7Hr1G010510.2.r1 annot-version=r1	HvCBF12	chr7H	14789718	14792079	+	205			5
			HORVU5Hr1G080380.1 pacid=38458949 transcript=HORVU5Hr1G080380.1 locus=HORVU5Hr1G080380 ID=HORVU5Hr1G080380.1.r1 annot-version=r1	HvCBF13	chr5H	560426644	560427915	+	268			9
			HORVU5Hr1G080230.1 pacid=38427768 transcript=HORVU5Hr1G080230.1 locus=HORVU5Hr1G080230 ID=HORVU5Hr1G080230.1.r1 annot-version=r1	HvCBF14	chr5H	559462516	559464023	-	291			7
			HORVU5Hr1G080450.1 pacid=38426985 transcript=HORVU5Hr1G080450.1 locus=HORVU5Hr1G080450 ID=HORVU5Hr1G080450.1.r1 annot-version=r1	HvCBF15	chr5H	560731226	560732948	-	301			8
Lactuca sativa (Ls)	https://phytozome.jgi.doe.gov/pz/portal.html	2384.19	Lsat_1_v5_gn_2_130641.1 pacid=38958765 transcript=Lsat_1_v5_gn_2_130641.1 locus=Lsat_1_v5_gn_2_130641 ID=Lsat_1_v5_gn_2_130641.1.v5 annot-version=v5	LsCBF1	Lsat_1_v8_lg_2	210322144	210322862	-	197	https://phytozome.jgi.doe.gov/pz/portal.html		10
			Lsat_1_v5_gn_9_53960.1 pacid=38922364 transcript=Lsat_1_v5_gn_9_53960.1 locus=Lsat_1_v5_gn_9_53960 ID=Lsat_1_v5_gn_9_53960.1.v5 annot-version=v5	LsCBF2	Lsat_1_v8_lg_9	62282519	62283381	+	223			11
			Lsat_1_v5_gn_9_53921.1 pacid=38927297 transcript=Lsat_1_v5_gn_9_53921.1 locus=Lsat_1_v5_gn_9_53921 ID=Lsat_1_v5_gn_9_53921.1.v5 annot-version=v5	LsCBF3	Lsat_1_v8_lg_9	62232605	62233564	-	231			8
			Lsat_1_v5_gn_9_54680.1 pacid=38927457 transcript=Lsat_1_v5_gn_9_54680.1 locus=Lsat_1_v5_gn_9_54680 ID=Lsat_1_v5_gn_9_54680.1.v5 annot-version=v5	LsCBF4	Lsat_1_v8_lg_9	63227309	63228031	-	222			8
			Lsat_1_v5_gn_9_54101.1 pacid=38922044 transcript=Lsat_1_v5_gn_9_54101.1 locus=Lsat_1_v5_gn_9_54101 ID=Lsat_1_v5_gn_9_54101.1.v5 annot-version=v5	LsCBF5	Lsat_1_v8_lg_9	62505221	62505889	-	222			10
			Lsat_1_v5_gn_6_13081.1 pacid=38941338 transcript=Lsat_1_v5_gn_6_13081.1 locus=Lsat_1_v5_gn_6_13081 ID=Lsat_1_v5_gn_6_13081.1.v5 annot-version=v5	LsCBF6	Lsat_1_v8_lg_6	10672781	10673410	+	209			8
			Lsat_1_v5_gn_9_54780.1 pacid=38923993 transcript=Lsat_1_v5_gn_9_54780.1 locus=Lsat_1_v5_gn_9_54780 ID=Lsat_1_v5_gn_9_54780.1.v5 annot-version=v5	LsCBF7	Lsat_1_v8_lg_9	63158349	63159059	-	210			9
			Lsat_1_v5_gn_9_54860.1 pacid=38926068 transcript=Lsat_1_v5_gn_9_54860.1 locus=Lsat_1_v5_gn_9_54860 ID=Lsat_1_v5_gn_9_54860.1.v5 annot-version=v5	LsCBF8	Lsat_1_v8_lg_9	63099989	63100651	-	220			10
			Lsat_1_v5_gn_9_114680.1 pacid=38924487 transcript=Lsat_1_v5_gn_9_114680.1 locus=Lsat_1_v5_gn_9_114680 ID=Lsat_1_v5_gn_9_114680.1.v5 annot-version=v5	LsCBF9	Lsat_1_v8_lg_9	186836754	186837281	+	175			8
			Lsat_1_v5_gn_9_54880.1 pacid=38923035 transcript=Lsat_1_v5_gn_9_54880.1 locus=Lsat_1_v5_gn_9_54880 ID=Lsat_1_v5_gn_9_54880.1.v5 annot-version=v5	LsCBF10	Lsat_1_v8_lg_9	63083658	63084320	-	220			10
			Lsat_1_v5_gn_9_114720.1 pacid=38922407 transcript=Lsat_1_v5_gn_9_114720.1 locus=Lsat_1_v5_gn_9_114720 ID=Lsat_1_v5_gn_9_114720.1.v5 annot-version=v5	LsCBF11	Lsat_1_v8_lg_9	187031103	187032008	+	214			9
			Lsat_1_v5_gn_6_41680.1 pacid=38936704 transcript=Lsat_1_v5_gn_6_41680.1 locus=Lsat_1_v5_gn_6_41680 ID=Lsat_1_v5_gn_6_41680.1.v5 annot-version=v5	LsCBF12	Lsat_1_v8_lg_6	55585004	55585648	-	214			9
			Lsat_1_v5_gn_9_54900.1 pacid=38922996 transcript=Lsat_1_v5_gn_9_54900.1 locus=Lsat_1_v5_gn_9_54900 ID=Lsat_1_v5_gn_9_54900.1.v5 annot-version=v5	LsCBF13	Lsat_1_v8_lg_9	63051933	63052634	-	233			8
Malus domestica (Md)	https://phytozome.jgi.doe.gov/pz/portal.html	703.358	MD01G1196100 pacid=40115338 transcript=MD01G1196100 locus=MD01G1196100 ID=MD01G1196100.v1.1.491 annot-version=v1.1	MdCBF1	Chr01	29427231	29427893	-	220	https://phytozome.jgi.doe.gov/pz/portal.html		9
			MD07G1262900 pacid=40130616 transcript=MD07G1262900 locus=MD07G1262900 ID=MD07G1262900.v1.1.491 annot-version=v1.1	MdCBF2	Chr07	33199100	33199765	-	221			9
			MD06G1072300 pacid=40096865 transcript=MD06G1072300 locus=MD06G1072300 ID=MD06G1072300.v1.1.491 annot-version=v1.1	MdCBF3	Chr06	17779619	17780323	-	234			10
			MD04G1067800 pacid=40118778 transcript=MD04G1067800 locus=MD04G1067800 ID=MD04G1067800.v1.1.491 annot-version=v1.1	MdCBF4	Chr04	9200318	9201271	+	317			9
Marchantia polymorpha (Mp)	https://phytozome.jgi.doe.gov/pz/portal.html	225.761	None
Medicago truncatula (Mt)	https://phytozome.jgi.doe.gov/pz/portal.html	412.924	Medtr6g465530.1 pacid=31101413 transcript=Medtr6g465530.1 locus=Medtr6g465530 ID=Medtr6g465530.1.JCVIMt4.0v1 annot-version=Mt4.0v1	MtCBF1	Chr06	23289566	23290162	-	198	https://phytozome.jgi.doe.gov/pz/portal.html		7
			Medtr6g466000.1 pacid=31105590 transcript=Medtr6g466000.1 locus=Medtr6g466000 ID=Medtr6g466000.1.JCVIMt4.0v1 annot-version=Mt4.0v1	MtCBF2	Chr06	23586674	23587485	-	227			9
			Medtr6g465690.1 pacid=31103017 transcript=Medtr6g465690.1 locus=Medtr6g465690 ID=Medtr6g465690.1.JCVIMt4.0v1 annot-version=Mt4.0v1	MtCBF3	Chr06	23390649	23391838	-	260			8
			Medtr6g465420.1 pacid=31104513 transcript=Medtr6g465420.1 locus=Medtr6g465420 ID=Medtr6g465420.1.JCVIMt4.0v1 annot-version=Mt4.0v1	MtCBF4	Chr06	23246544	23247851	-	267			8
			Medtr1g101600.1 pacid=31096688 transcript=Medtr1g101600.1 locus=Medtr1g101600 ID=Medtr1g101600.1.JCVIMt4.0v1 annot-version=Mt4.0v1	MtCBF5	Chr01	45888187	45888799	+	202			8
			Medtr6g465460.1 pacid=31105672 transcript=Medtr6g465460.1 locus=Medtr6g465460 ID=Medtr6g465460.1.JCVIMt4.0v1 annot-version=Mt4.0v1	MtCBF6	Chr06	23265303	23267001	-	271			9
			Medtr6g466130.1 pacid=31103384 transcript=Medtr6g466130.1 locus=Medtr6g466130 ID=Medtr6g466130.1.JCVIMt4.0v1 annot-version=Mt4.0v1	MtCBF7	Chr06	23633759	23634451	-	230			9
			Medtr6g465430.1 pacid=31102866 transcript=Medtr6g465430.1 locus=Medtr6g465430 ID=Medtr6g465430.1.JCVIMt4.0v1 annot-version=Mt4.0v1	MtCBF8	Chr06	23250898	23252309	-	248			8
			Medtr6g465450.1 pacid=31105107 transcript=Medtr6g465450.1 locus=Medtr6g465450 ID=Medtr6g465450.1.JCVIMt4.0v1 annot-version=Mt4.0v1	MtCBF9	Chr06	23257085	23258239	-	245			8
			Medtr6g465510.1 pacid=31104986 transcript=Medtr6g465510.1 locus=Medtr6g465510 ID=Medtr6g465510.1.JCVIMt4.0v1 annot-version=Mt4.0v1	MtCBF10	Chr06	23283223	23283906	-	208			7
			Medtr5g010940.1 pacid=31087030 transcript=Medtr5g010940.1 locus=Medtr5g010940 ID=Medtr5g010940.1.JCVIMt4.0v1 annot-version=Mt4.0v1	MtCBF11	Chr05	3037835	3038624	+	229			9
			Medtr5g010910.1 pacid=31091610 transcript=Medtr5g010910.1 locus=Medtr5g010910 ID=Medtr5g010910.1.JCVIMt4.0v1 annot-version=Mt4.0v1	MtCBF12	Chr05	3021016	3021690	+	224			9
			Medtr5g010930.1 pacid=31085240 transcript=Medtr5g010930.1 locus=Medtr5g010930 ID=Medtr5g010930.1.JCVIMt4.0v1 annot-version=Mt4.0v1	MtCBF13	Chr05	3030189	3031254	+	225			9
			Medtr6g465850.1 pacid=31101915 transcript=Medtr6g465850.1 locus=Medtr6g465850 ID=Medtr6g465850.1.JCVIMt4.0v1 annot-version=Mt4.0v1	MtCBF14	Chr06	23506417	23507262	-	281			9
			Medtr4g102660.1 pacid=31111381 transcript=Medtr4g102660.1 locus=Medtr4g102660 ID=Medtr4g102660.1.JCVIMt4.0v1 annot-version=Mt4.0v1	MtCBF15	Chr04	42553246	42554433	-	220			7
			Medtr6g465990.1 pacid=31103631 transcript=Medtr6g465990.1 locus=Medtr6g465990 ID=Medtr6g465990.1.JCVIMt4.0v1 annot-version=Mt4.0v1	MtCBF16	Chr06	23582824	23583464	-	193			7
			Medtr6g465530.1 pacid=31101413 transcript=Medtr6g465530.1 locus=Medtr6g465530 ID=Medtr6g465530.1.JCVIMt4.0v1 annot-version=Mt4.0v1	MtCBF17	Chr06	23289566	23290162	-	198			7
			Medtr4g102660.1 pacid=31111381 transcript=Medtr4g102660.1 locus=Medtr4g102660 ID=Medtr4g102660.1.JCVIMt4.0v1 annot-version=Mt4.0v1	MtCBF18	Chr04	42553246	42554433	-	220			7
Musa acuminata (Ma)	https://phytozome.jgi.doe.gov/pz/portal.html	472.231	GSMUA_Achr8P11980_001 pacid=32309741 transcript=GSMUA_Achr8T11980_001 locus=GSMUA_Achr8G11980_001 ID=GSMUA_Achr8T11980_001.v1 annot-version=v1	MaCBF1	chr8	8692625	8693522	+	211	https://phytozome.jgi.doe.gov/pz/portal.html		9
			GSMUA_Achr10P15510_001 pacid=32322469 transcript=GSMUA_Achr10T15510_001 locus=GSMUA_Achr10G15510_001 ID=GSMUA_Achr10T15510_001.v1 annot-version=v1	MaCBF2	chr10	23420312	23421064	-	226			9
			GSMUA_Achr8P16070_001 pacid=32309858 transcript=GSMUA_Achr8T16070_001 locus=GSMUA_Achr8G16070_001 ID=GSMUA_Achr8T16070_001.v1 annot-version=v1	MaCBF3	chr8	13860821	13861498	-	193			8
			GSMUA_Achr2P20280_001 pacid=32304929 transcript=GSMUA_Achr2T20280_001 locus=GSMUA_Achr2G20280_001 ID=GSMUA_Achr2T20280_001.v1 annot-version=v1	MaCBF4	chr2	20151892	20152578	+	201			6
			GSMUA_Achr4P19660_001 pacid=32299295 transcript=GSMUA_Achr4T19660_001 locus=GSMUA_Achr4G19660_001 ID=GSMUA_Achr4T19660_001.v1 annot-version=v1	MaCBF5	chr4	20544238	20545821	-	318			8
			GSMUA_Achr7P05900_001 pacid=32302517 transcript=GSMUA_Achr7T05900_001 locus=GSMUA_Achr7G05900_001 ID=GSMUA_Achr7T05900_001.v1 annot-version=v1	MaCBF6	chr7	4373251	4374267	+	206			9
			GSMUA_Achr11P21630_001 pacid=32315275 transcript=GSMUA_Achr11T21630_001 locus=GSMUA_Achr11G21630_001 ID=GSMUA_Achr11T21630_001.v1 annot-version=v1	MaCBF7	chr11	22163734	22164360	-	208			8
			GSMUA_Achr6P13340_001 pacid=32320284 transcript=GSMUA_Achr6T13340_001 locus=GSMUA_Achr6G13340_001 ID=GSMUA_Achr6T13340_001.v1 annot-version=v1	MaCBF8	chr6	8903713	8904396	+	191			9
Nelumbo nucifera (Nn)	https://www.ncbi.nlm.nih.gov	804.648	gi|719998896|ref|XP_010255545.1| PREDICTED: dehydration-responsive element-binding protein 1B-like [Nelumbo nucifera]	NnCBF1	Unplaced Scaffold	5967883	5968981	+	229	https://www.ncbi.nlm.nih.gov		10
			gi|720072883|ref|XP_010278524.1| PREDICTED: dehydration-responsive element-binding protein 1D-like [Nelumbo nucifera]	NnCBF2	Unplaced Scaffold	416390	417471	-	228			9
			gi|719974042|ref|XP_010243826.1| PREDICTED: dehydration-responsive element-binding protein 1B-like [Nelumbo nucifera]	NnCBF3	Unplaced Scaffold	1846000	1846934	-	229			9
			gi|720082603|ref|XP_010242642.1| PREDICTED: dehydration-responsive element-binding protein 1F-like [Nelumbo nucifera]	NnCBF4	Unplaced Scaffold	1131081	1132602	+	220			10
Oryza sativa (Os)	https://phytozome.jgi.doe.gov/pz/portal.html	374.423	LOC_Os04g48350.1 pacid=33109128 transcript=LOC_Os04g48350.1 locus=LOC_Os04g48350 ID=LOC_Os04g48350.1.MSUv7.0 annot-version=v7.0	OsCBF1	Chr4	28820861	28821913	+	219	https://phytozome.jgi.doe.gov/pz/portal.html		8
			LOC_Os01g73770.1 pacid=33122358 transcript=LOC_Os01g73770.1 locus=LOC_Os01g73770 ID=LOC_Os01g73770.1.MSUv7.0 annot-version=v7.0	OsCBF2	Chr1	42727426	42728363	+	219			9
			LOC_Os02g45450.1 pacid=33136319 transcript=LOC_Os02g45450.1 locus=LOC_Os02g45450 ID=LOC_Os02g45450.1.MSUv7.0 annot-version=v7.0	OsCBF3	Chr2	27652935	27654206	+	224			8
			LOC_Os09g35030.1 pacid=33143703 transcript=LOC_Os09g35030.1 locus=LOC_Os09g35030 ID=LOC_Os09g35030.1.MSUv7.0 annot-version=v7.0	OsCBF4	Chr9	20403149	20404332	-	238			9
			LOC_Os06g03670.1 pacid=33147909 transcript=LOC_Os06g03670.1 locus=LOC_Os06g03670 ID=LOC_Os06g03670.1.MSUv7.0 annot-version=v7.0	OsCBF5	Chr6	1434731	1435857	+	214			7
			LOC_Os08g43200.1 pacid=33106453 transcript=LOC_Os08g43200.1 locus=LOC_Os08g43200 ID=LOC_Os08g43200.1.MSUv7.0 annot-version=v7.0	OsCBF6	Chr8	27320517	27321388	-	236			6
			LOC_Os06g06970.1 pacid=33145914 transcript=LOC_Os06g06970.1 locus=LOC_Os06g06970 ID=LOC_Os06g06970.1.MSUv7.0 annot-version=v7.0	OsCBF7	Chr6	3310866	3311822	+	253			4
			LOC_Os08g43210.1 pacid=33105826 transcript=LOC_Os08g43210.1 locus=LOC_Os08g43210 ID=LOC_Os08g43210.1.MSUv7.0 annot-version=v7.0	OsCBF8	Chr8	27324298	27325279	-	251			7
			LOC_Os09g35010.1 pacid=33140504 transcript=LOC_Os09g35010.1 locus=LOC_Os09g35010 ID=LOC_Os09g35010.1.MSUv7.0 annot-version=v7.0	OsCBF9	Chr9	20395224	20396205	-	218			8
			LOC_Os09g35020.1 pacid=33140973 transcript=LOC_Os09g35020.1 locus=LOC_Os09g35020 ID=LOC_Os09g35020.1.MSUv7.0 annot-version=v7.0	OsCBF10	Chr9	20399334	20400263	-	246			9
Phalaenopsis equestris (Pe)	https://www.ncbi.nlm.nih.gov	1064.2	gi|1175841363|ref|XP_020574183.1| dehydration-responsive element-binding protein 1G-like [Phalaenopsis equestris]	PeCBF1	Unplaced Scaffold	137515	138202	+	180	https://www.ncbi.nlm.nih.gov		8
			gi|1175835792|ref|XP_020571471.1| dehydration-responsive element-binding protein 1F-like [Phalaenopsis equestris]	PeCBF2	Unplaced Scaffold	1775925	1776560	-	195			7
			gi|1175872033|ref|XP_020589777.1| dehydration-responsive element-binding protein 1G-like [Phalaenopsis equestris]	PeCBF3	Unplaced Scaffold	159197	160214	-	193			7
			gi|1175867517|ref|XP_020587432.1| dehydration-responsive element-binding protein 1E-like isoform X1 [Phalaenopsis equestris]	PeCBF4	Unplaced Scaffold	9723	10796	-	200			7
			gi|1175867519|ref|XP_020587433.1| dehydration-responsive element-binding protein 1E-like isoform X2 [Phalaenopsis equestris]	PeCBF5	Unplaced Scaffold	9723	10796	-	200			7
Phaseolus vulgaris (Pv)	https://phytozome.jgi.doe.gov/pz/portal.html	521.077	Phvul.007G066500.1.p pacid=37166481 transcript=Phvul.007G066500.1 locus=Phvul.007G066500 ID=Phvul.007G066500.1.v2.1 annot-version=v2.1	PvCBF1	Chr07	6004513	6005118	-	201	https://phytozome.jgi.doe.gov/pz/portal.html		8
			Phvul.004G122000.1.p pacid=37162264 transcript=Phvul.004G122000.1 locus=Phvul.004G122000 ID=Phvul.004G122000.1.v2.1 annot-version=v2.1	PvCBF2	Chr04	41387094	41388329	+	224			9
			Phvul.003G212800.2.p pacid=37145319 transcript=Phvul.003G212800.2 locus=Phvul.003G212800 ID=Phvul.003G212800.2.v2.1 annot-version=v2.1	PvCBF3	Chr03	43925654	43926570	+	248			8
			Phvul.002G153900.1.p pacid=37178115 transcript=Phvul.002G153900.1 locus=Phvul.002G153900 ID=Phvul.002G153900.1.v2.1 annot-version=v2.1	PvCBF4	Chr02	30798502	30799152	-	216			9
			Phvul.011G091400.1.p pacid=37155398 transcript=Phvul.011G091400.1 locus=Phvul.011G091400 ID=Phvul.011G091400.1.v2.1 annot-version=v2.1	PvCBF5	Chr11	9030327	9030995	-	222			8
												8
Physcomitrella patens (Ph)	https://phytozome.jgi.doe.gov/pz/portal.html	472.081	None
Picea abies (Pa)	http://chibba.agtec.uga.edu/duplication/	11961.4	None
Populus trichocarpa (Pt)	https://phytozome.jgi.doe.gov/pz/portal.html	434.29	Potri.001G110700.1.p pacid=37276486 transcript=Potri.001G110700.1 locus=Potri.001G110700 ID=Potri.001G110700.1.v3.1 annot-version=v3.1	PtCBF1	Chr01	8795670	8796701	+	231	https://phytozome.jgi.doe.gov/pz/portal.html		8
			Potri.001G110800.1.p pacid=37277134 transcript=Potri.001G110800.1 locus=Potri.001G110800 ID=Potri.001G110800.1.v3.1 annot-version=v3.1	PtCBF2	Chr01	8797386	8798841	-	255			10
			Potri.015G136400.1.p pacid=37255456 transcript=Potri.015G136400.1 locus=Potri.015G136400 ID=Potri.015G136400.1.v3.1 annot-version=v3.1	PtCBF3	Chr15	14611048	14612106	+	248			10
			Potri.012G134100.1.p pacid=37281711 transcript=Potri.012G134100.1 locus=Potri.012G134100 ID=Potri.012G134100.1.v3.1 annot-version=v3.1	PtCBF4	Chr12	15105403	15106575	+	255			10
			Potri.009G147700.2.p pacid=37228392 transcript=Potri.009G147700.2 locus=Potri.009G147700 ID=Potri.009G147700.2.v3.1 annot-version=v3.1	PtCBF5	Chr09	11635213	11636864	+	289			9
Prunus persica (Pp)	https://phytozome.jgi.doe.gov/pz/portal.html	227.569	Prupe.5G089900.1.p pacid=32099549 transcript=Prupe.5G089900.1 locus=Prupe.5G089900 ID=Prupe.5G089900.1.v2.1 annot-version=v2.1	PpCBF1	Pp05	10049939	10050631	-	230	https://phytozome.jgi.doe.gov/pz/portal.html		9
			Prupe.5G090500.1.p pacid=32097672 transcript=Prupe.5G090500.1 locus=Prupe.5G090500 ID=Prupe.5G090500.1.v2.1 annot-version=v2.1	PpCBF2	Pp05	10083812	10084534	-	240			9
			Prupe.5G090100.1.p pacid=32098685 transcript=Prupe.5G090100.1 locus=Prupe.5G090100 ID=Prupe.5G090100.1.v2.1 annot-version=v2.1	PpCBF3	Pp05	10057200	10058124	-	236			8
			Prupe.5G090200.1.p pacid=32098694 transcript=Prupe.5G090200.1 locus=Prupe.5G090200 ID=Prupe.5G090200.1.v2.1 annot-version=v2.1	PpCBF4	Pp05	10059123	10059821	-	232			8
			Prupe.5G090000.1.p pacid=32098929 transcript=Prupe.5G090000.1 locus=Prupe.5G090000 ID=Prupe.5G090000.1.v2.1 annot-version=v2.1	PpCBF5	Pp05	10052497	10053666	-	230			10
			Prupe.2G289500.1.p pacid=32074207 transcript=Prupe.2G289500.1 locus=Prupe.2G289500 ID=Prupe.2G289500.1.v2.1 annot-version=v2.1	PpCBF6	Pp02	28398585	28399274	-	229			8
Pyrus bretschneideri (Pb)	https://www.ncbi.nlm.nih.gov	508.551	gi|694391516|ref|XP_009371278.1| PREDICTED: dehydration-responsive element-binding protein 1D-like [Pyrus x bretschneideri]	PbCBF1	Unplaced Scaffold	236427	237495	-	221	https://www.ncbi.nlm.nih.gov		9
			gi|694427267|ref|XP_009341269.1| PREDICTED: dehydration-responsive element-binding protein 1A [Pyrus x bretschneideri]	PbCBF2	Unplaced Scaffold	75053	76382	+	226			9
			gi|1079256015|ref|XP_018500259.1| PREDICTED: dehydration-responsive element-binding protein 1A-like [Pyrus x bretschneideri]	PbCBF3	Unplaced Scaffold	18637	19670	+	251			9
			gi|1079225335|ref|XP_018504639.1| PREDICTED: dehydration-responsive element-binding protein 1A-like [Pyrus x bretschneideri]	PbCBF4	Unplaced Scaffold	455311	456191	+	235			10
			gi|1079225324|ref|XP_018504637.1| PREDICTED: dehydration-responsive element-binding protein 1A-like [Pyrus x bretschneideri]	PbCBF5	Unplaced Scaffold	98536	99416	-	235			10
			gi|1079250521|ref|XP_018499151.1| PREDICTED: dehydration-responsive element-binding protein 1E-like [Pyrus x bretschneideri]	PbCBF6	Unplaced Scaffold	276447	277297	+	235			10
			gi|694406207|ref|XP_009377921.1| PREDICTED: dehydration-responsive element-binding protein 1D-like [Pyrus x bretschneideri]	PbCBF7	Unplaced Scaffold	386536	397048	-	251			9
			gi|694434006|ref|XP_009344259.1| PREDICTED: dehydration-responsive element-binding protein 1E-like, partial [Pyrus x bretschneideri]	PbCBF8	Unplaced Scaffold	28513	29477	+	227			9
			gi|1079225337|ref|XP_018504640.1| PREDICTED: dehydration-responsive element-binding protein 1E-like [Pyrus x bretschneideri]	PbCBF9	Unplaced Scaffold	78738	79721	-	236			9
			gi|1079225341|ref|XP_018504641.1| PREDICTED: dehydration-responsive element-binding protein 1E-like [Pyrus x bretschneideri]	PbCBF10	Unplaced Scaffold	475134	476117	+	236			9
			gi|1079250532|ref|XP_018499153.1| PREDICTED: dehydration-responsive element-binding protein 1F-like [Pyrus x bretschneideri]	PbCBF11	Unplaced Scaffold	286604	287808	+	154			5
Ricinus communis (Rc)	https://phytozome.jgi.doe.gov/pz/portal.html	350.622	30147.m014313 pacid=16820324 transcript=30147.m014313 locus=30147.t000584 ID=30147.m014313.TIGRR0.1 annot-version=v0.1	RcCBF1	30147	413401	414633	+	236	https://phytozome.jgi.doe.gov/pz/portal.html		8
			30190.m011120 pacid=16823480 transcript=30190.m011120 locus=30190.t000356 ID=30190.m011120.TIGRR0.1 annot-version=v0.1	RcCBF2	30190	1968902	1969594	-	230			9
			30190.m011119 pacid=16823479 transcript=30190.m011119 locus=30190.t000355 ID=30190.m011119.TIGRR0.1 annot-version=v0.1	RcCBF3	30190	1966294	1966998	+	234			9
			60638.m00016 pacid=16829377 transcript=60638.m00016 locus=60638.t00001 ID=60638.m00016.TIGRR0.1 annot-version=v0.1	RcCBF4	60638	9646	10413	+	255			9
Selaginella moellendorffii (Sm)	https://phytozome.jgi.doe.gov/pz/portal.html	212.315	None
Solanum lycopersicum (Sl)	https://phytozome.jgi.doe.gov/pz/portal.html	828.349	Solyc03g026270.3.1 pacid=41491884 transcript=Solyc03g026270.3.1 locus=Solyc03g026270.3 ID=Solyc03g026270.3.1.ITAG3.2 annot-version=ITAG3.2	SlCBF1	Chr03	3711564	3712181	+	205	https://phytozome.jgi.doe.gov/pz/portal.html		9
			Solyc03g026280.3.1 pacid=41494287 transcript=Solyc03g026280.3.1 locus=Solyc03g026280.3 ID=Solyc03g026280.3.1.ITAG3.2 annot-version=ITAG3.2	SlCBF2	Chr03	3714682	3715578	+	210			10
			Solyc03g124110.2.1 pacid=41494250 transcript=Solyc03g124110.2.1 locus=Solyc03g124110.2 ID=Solyc03g124110.2.1.ITAG3.2 annot-version=ITAG3.2	SlCBF3	Chr03	3717639	3718505	+	220			10
			Solyc12g056430.1.1 pacid=41480011 transcript=Solyc12g056430.1.1 locus=Solyc12g056430.1 ID=Solyc12g056430.1.1.ITAG3.2 annot-version=ITAG3.2	SlCBF4	Chr12	62355162	62355773	+	203			7
			Solyc08g007820.1.1 pacid=41488563 transcript=Solyc08g007820.1.1 locus=Solyc08g007820.1 ID=Solyc08g007820.1.1.ITAG3.2 annot-version=ITAG3.2	SlCBF5	Chr08	2326801	2327535	-	244			8
			Solyc08g007830.1.1 pacid=41486839 transcript=Solyc08g007830.1.1 locus=Solyc08g007830.1 ID=Solyc08g007830.1.1.ITAG3.2 annot-version=ITAG3.2	SlCBF6	Chr08	2339009	2339698	-	229			9
			Solyc01g009440.2.1 pacid=41482522 transcript=Solyc01g009440.2.1 locus=Solyc01g009440.2 ID=Solyc01g009440.2.1.ITAG3.2 annot-version=ITAG3.2	SlCBF7	Chr01	3662862	3663494	-	210			8
Solanum tuberosum (St)	https://phytozome.jgi.doe.gov/pz/portal.html	705.934	PGSC0003DMP400022160 pacid=37471020 transcript=PGSC0003DMT400032621 locus=PGSC0003DMG400012524 ID=PGSC0003DMT400032621.v4.03 annot-version=v4.03	StCBF1	Chr08	114752	115486	+	244	https://phytozome.jgi.doe.gov/pz/portal.html		8
			PGSC0003DMP400022161 pacid=37469893 transcript=PGSC0003DMT400032622 locus=PGSC0003DMG400012525 ID=PGSC0003DMT400032622.v4.03 annot-version=v4.03	StCBF2	Chr08	111184	111900	+	238			8
			PGSC0003DMP400022162 pacid=37468744 transcript=PGSC0003DMT400032623 locus=PGSC0003DMG400012526 ID=PGSC0003DMT400032623.v4.03 annot-version=v4.03	StCBF3	Chr08	108212	108961	+	249			9
			PGSC0003DMP400007575 pacid=37445667 transcript=PGSC0003DMT400010876 locus=PGSC0003DMG400004255 ID=PGSC0003DMT400010876.v4.03 annot-version=v4.03	StCBF4	Chr12	54274315	54274938	+	207			8
			PGSC0003DMP400025208 pacid=37459190 transcript=PGSC0003DMT400037120 locus=PGSC0003DMG400014309 ID=PGSC0003DMT400037120.v4.03 annot-version=v4.03	StCBF5	Chr03	42083385	42084095	-	236			9
			PGSC0003DMP400025209 pacid=37459821 transcript=PGSC0003DMT400037121 locus=PGSC0003DMG400014310 ID=PGSC0003DMT400037121.v4.03 annot-version=v4.03	StCBF6	Chr03	42089560	42090336	-	258			10
			PGSC0003DMP400062326 pacid=37464124 transcript=PGSC0003DMT400090651 locus=PGSC0003DMG400040222 ID=PGSC0003DMT400090651.v4.03 annot-version=v4.03	StCBF7	Chr11	43909444	43910433	-	329			7
			PGSC0003DMP400025210 pacid=37461304 transcript=PGSC0003DMT400037122 locus=PGSC0003DMG400014311 ID=PGSC0003DMT400037122.v4.03 annot-version=v4.03	StCBF8	Chr03	42092856	42093509	-	217			9
Theobroma cacao (Tc)	https://phytozome.jgi.doe.gov/pz/portal.html	324.88	Thecc.03G271000.1.p pacid=41998280 transcript=Thecc.03G271000.1 locus=Thecc.03G271000 ID=Thecc.03G271000.1.v2.1 annot-version=v2.1	TcCBF1	Chr03	32682249	32682974	-	241	https://phytozome.jgi.doe.gov/pz/portal.html		9
			Thecc.03G169800.1.p pacid=42001932 transcript=Thecc.03G169800.1 locus=Thecc.03G169800 ID=Thecc.03G169800.1.v2.1 annot-version=v2.1	TcCBF2	Chr03	27135486	27136175	-	229			10
			Thecc.09G290200.1.p pacid=42012540 transcript=Thecc.09G290200.1 locus=Thecc.09G290200 ID=Thecc.09G290200.1.v2.1 annot-version=v2.1	TcCBF3	Chr09	38277191	38278024	+	277			8
			Thecc.05G082900.1.p pacid=42029054 transcript=Thecc.05G082900.1 locus=Thecc.05G082900 ID=Thecc.05G082900.1.v2.1 annot-version=v2.1	TcCBF4	Chr05	5052497	5053177	-	226			9
Triticum aestivum (Ta)	https://phytozome.jgi.doe.gov/pz/portal.html	14547.3	Traes_5DL_45B242D3E1.1 pacid=32004381 transcript=Traes_5DL_45B242D3E1.1 locus=Traes_5DL_45B242D3E1 ID=Traes_5DL_45B242D3E1.1.v2.2 annot-version=v2.2	TaCBF1	ta_iwgsc_5dl_v1_4520576	12160	13202	-	214	https://phytozome.jgi.doe.gov/pz/portal.html		7
			Traes_5BL_B795CE108.1 pacid=31910878 transcript=Traes_5BL_B795CE108.1 locus=Traes_5BL_B795CE108 ID=Traes_5BL_B795CE108.1.v2.2 annot-version=v2.2	TaCBF2	ta_iwgsc_5bl_v1_10910884	5789	6730	-	214			8
			Traes_5DL_62A4CE1CC.2 pacid=31869279 transcript=Traes_5DL_62A4CE1CC.2 locus=Traes_5DL_62A4CE1CC ID=Traes_5DL_62A4CE1CC.2.v2.2 annot-version=v2.2	TaCBF3	ta_iwgsc_5dl_v1_4498196	18393	19475	+	275			8
			Traes_5DL_BFA40F938.1 pacid=31961647 transcript=Traes_5DL_BFA40F938.1 locus=Traes_5DL_BFA40F938 ID=Traes_5DL_BFA40F938.1.v2.2 annot-version=v2.2	TaCBF4	ta_iwgsc_5dl_v1_4435227	4238	4856	+	192			6
			Traes_5BL_B6A784025.1 pacid=31877884 transcript=Traes_5BL_B6A784025.1 locus=Traes_5BL_B6A784025 ID=Traes_5BL_B6A784025.1.v2.2 annot-version=v2.2	TaCBF5	ta_iwgsc_5bl_v1_10889833	7064	8013	+	289			6
			Traes_5BL_199A847E4.1 pacid=32017720 transcript=Traes_5BL_199A847E4.1 locus=Traes_5BL_199A847E4 ID=Traes_5BL_199A847E4.1.v2.2 annot-version=v2.2	TaCBF6	ta_iwgsc_5bl_v1_10859592	2422	3332	+	221			5
			Traes_5BL_8D6C8E27F.1 pacid=31946045 transcript=Traes_5BL_8D6C8E27F.1 locus=Traes_5BL_8D6C8E27F ID=Traes_5BL_8D6C8E27F.1.v2.2 annot-version=v2.2	TaCBF7	ta_iwgsc_5bl_v1_10838330	4403	5065	+	220			9
			Traes_5DL_91AE6CA271.3 pacid=31874503 transcript=Traes_5DL_91AE6CA271.3 locus=Traes_5DL_91AE6CA271 ID=Traes_5DL_91AE6CA271.3.v2.2 annot-version=v2.2	TaCBF8	ta_iwgsc_5dl_v1_4607799	13854	15247	-	290			5
			Traes_5BL_60510E4A7.1 pacid=31992324 transcript=Traes_5BL_60510E4A7.1 locus=Traes_5BL_60510E4A7 ID=Traes_5BL_60510E4A7.1.v2.2 annot-version=v2.2	TaCBF9	ta_iwgsc_5bl_v1_10894959	15914	16618	+	234			9
			Traes_5BL_5299B6B33.1 pacid=31784891 transcript=Traes_5BL_5299B6B33.1 locus=Traes_5BL_5299B6B33 ID=Traes_5BL_5299B6B33.1.v2.2 annot-version=v2.2	TaCBF10	ta_iwgsc_5bl_v1_10923232	6715	7389	-	209			7
			Traes_5BL_0C3609EF0.2 pacid=31899135 transcript=Traes_5BL_0C3609EF0.2 locus=Traes_5BL_0C3609EF0 ID=Traes_5BL_0C3609EF0.2.v2.2 annot-version=v2.2	TaCBF11	ta_iwgsc_5bl_v1_10848432	8038	9062	+	244			8
			Traes_5BL_6647931E2.1 pacid=32005864 transcript=Traes_5BL_6647931E2.1 locus=Traes_5BL_6647931E2 ID=Traes_5BL_6647931E2.1.v2.2 annot-version=v2.2	TaCBF12	ta_iwgsc_5bl_v1_10911902	3951	5295	-	244			6
			Traes_5BL_027509D0D.1 pacid=31835588 transcript=Traes_5BL_027509D0D.1 locus=Traes_5BL_027509D0D ID=Traes_5BL_027509D0D.1.v2.2 annot-version=v2.2	TaCBF13	ta_iwgsc_5bl_v1_10917534	1734	3201	-	240			7
Vitis vinifera (Vv)	https://phytozome.jgi.doe.gov/pz/portal.html	486.197	GSVIVT01031387001 pacid=17837593 transcript=GSVIVT01031387001 locus=GSVIVG01031387001 ID=GSVIVT01031387001.Genoscope12X annot-version=Genoscope.12X	VvCBF1	Chr6	19254220	19255122	-	234	https://phytozome.jgi.doe.gov/pz/portal.html		7
			GSVIVT01019860001 pacid=17829403 transcript=GSVIVT01019860001 locus=GSVIVG01019860001 ID=GSVIVT01019860001.Genoscope12X annot-version=Genoscope.12X	VvCBF2	Chr2	3923541	3929358	+	206			9
			GSVIVT01031388001 pacid=17837594 transcript=GSVIVT01031388001 locus=GSVIVG01031388001 ID=GSVIVT01031388001.Genoscope12X annot-version=Genoscope.12X	VvCBF3	Chr6	19216516	19217622	-	265			9
			GSVIVT01033795001 pacid=17839441 transcript=GSVIVT01033795001 locus=GSVIVG01033795001 ID=GSVIVT01033795001.Genoscope12X annot-version=Genoscope.12X	VvCBF4	Chr8	17765904	17766542	+	179			8
Volvox carteri (Vc)	https://phytozome.jgi.doe.gov/pz/portal.html	137.684	None
Zea Mays (Zm)	https://phytozome.jgi.doe.gov/pz/portal.html	2135.08	GRMZM2G097182_P01 pacid=31031839 transcript=GRMZM2G097182_T01 locus=GRMZM2G097182 ID=GRMZM2G097182_T01.v6a annot-version=Ensembl-18_2010-01-MaizeSequence	ZmCBF1	3	145467972	145468863	-	245	https://phytozome.jgi.doe.gov/pz/portal.html		9
			GRMZM2G380377_P01 pacid=31021461 transcript=GRMZM2G380377_T01 locus=GRMZM2G380377 ID=GRMZM2G380377_T01.v6a annot-version=Ensembl-18_2010-01-MaizeSequence	ZmCBF2	6	62712930	62714535	+	232			7
			GRMZM2G137341_P01 pacid=30990840 transcript=GRMZM2G137341_T01 locus=GRMZM2G137341 ID=GRMZM2G137341_T01.v6a annot-version=Ensembl-18_2010-01-MaizeSequence	ZmCBF3	5	195885970	195887098	+	255			9
			GRMZM2G042756_P01 pacid=30975260 transcript=GRMZM2G042756_T01 locus=GRMZM2G042756 ID=GRMZM2G042756_T01.v6a annot-version=Ensembl-18_2010-01-MaizeSequence	ZmCBF4	2	16543815	16545074	-	222			8
			GRMZM2G069126_P01 pacid=30994690 transcript=GRMZM2G069126_T01 locus=GRMZM2G069126 ID=GRMZM2G069126_T01.v6a annot-version=Ensembl-18_2010-01-MaizeSequence	ZmCBF5	7	141170323	141171382	-	238			9
			GRMZM2G124037_P01 pacid=30965888 transcript=GRMZM2G124037_T01 locus=GRMZM2G124037 ID=GRMZM2G124037_T01.v6a annot-version=Ensembl-18_2010-01-MaizeSequence	ZmCBF6	2	195129909	195130993	-	264			9
			GRMZM2G069082_P01 pacid=30997141 transcript=GRMZM2G069082_T01 locus=GRMZM2G069082 ID=GRMZM2G069082_T01.v6a annot-version=Ensembl-18_2010-01-MaizeSequence	ZmCBF7	7	141162777	141163747	-	246			9
			GRMZM2G175856_P01 pacid=31012574 transcript=GRMZM2G175856_T01 locus=GRMZM2G175856 ID=GRMZM2G175856_T01.v6a annot-version=Ensembl-18_2010-01-MaizeSequence	ZmCBF8	1	197306494	197307177	-	227			6
			GRMZM2G124011_P01 pacid=30967154 transcript=GRMZM2G124011_T01 locus=GRMZM2G124011 ID=GRMZM2G124011_T01.v6a annot-version=Ensembl-18_2010-01-MaizeSequence	ZmCBF9	2	195135264	195136246	-	230			8
			GRMZM2G069146_P01 pacid=30997831 transcript=GRMZM2G069146_T01 locus=GRMZM2G069146 ID=GRMZM2G069146_T01.v6a annot-version=Ensembl-18_2010-01-MaizeSequence	ZmCBF10	7	141174421	141175245	-	231			8
#The data are from NCBI (www.ncbi.nlm.nih.gov/genome/).
*The same background color shows the segmental duplication (pairs), the same font color (except black) or the same font format (bold, (double) underline, italic, etc.) shows the tandem duplication (pairs).

## Sheet: b
Organism (Abbr.)		Tandem Duplication						Segmental Duplication
		Gene Name 1	Gene Name 2	Ka	Ks	Ka/Ks		Gene Name 1	Gene Name 2	Ka	Ks*	Ka/Ks
Actinidia chinensis (Ah)								Achn317221	Achn076481	0.1217	0.3590	0.338997
								Achn005091	Achn305641	0.0894	0.1921	0.465383
Arabidopsis thaliana (At)		AT4G25490	AT4G25480	0.0602	0.5668	0.10621		AT4G25470	AT5G51990	0.1724	1.9919	0.0865505
		AT4G25470	AT4G25480	0.0691	0.5123	0.134882		AT1G63030	AT1G12610	0.1483	0.8522	0.17402
Beta vulgaris (Bv)								bv__Bv5_095990_sqfr	bv__Bv3u_069010_ignp	0.4381	n.a.
Brachypodium distachyon (Bd)		Bradi4g35600.1.p pacid=32785953 transcript=Bradi4g35600.1 locus=Bradi4g35600 ID=Bradi4g35600.1.v3.1 annot-version=v3.1	Bradi4g35590.1.p pacid=32784662 transcript=Bradi4g35590.1 locus=Bradi4g35590 ID=Bradi4g35590.1.v3.1 annot-version=v3.1	0.1217	0.3721	0.327063
		Bradi4g35580.1.p pacid=32785143 transcript=Bradi4g35580.1 locus=Bradi4g35580 ID=Bradi4g35580.1.v3.1 annot-version=v3.1	Bradi4g35570.1.p pacid=32789362 transcript=Bradi4g35570.1 locus=Bradi4g35570 ID=Bradi4g35570.1.v3.1 annot-version=v3.1	0.0718	0.1246	0.576244
		Bradi2g60331.1.p pacid=32773071 transcript=Bradi2g60331.1 locus=Bradi2g60331 ID=Bradi2g60331.1.v3.1 annot-version=v3.1	Bradi2g60340.1.p pacid=32771954 transcript=Bradi2g60340.1 locus=Bradi2g60340 ID=Bradi2g60340.1.v3.1 annot-version=v3.1	0.0356	0.0638	0.557994
Brassica oleracea (Bo)		Bol006459	Bol006460	0.0479	0.2842	0.168543		Bol010454	Bol031381	0.0435	0.2815	0.154529
								Bol042239	Bol029422	0.2056	1.1030	0.186401
								Bol042239	Bol006459	0.0995	0.6156	0.161631
								Bol029422	Bol006459	0.2231	1.2952	0.172251
Brassica rapa (Br)								Bra010460	Bra019162	0.096	0.4948	0.194018
								Bra028290	Bra019162	0.1905	1.0392	0.183314
								Bra010460	Bra028290	0.2085	1.4339	0.145408
								Bra027612	Bra026963	0.1525	0.8329	0.183095
								Bra016763	Bra026963	0.0652	0.4627	0.140912
								Bra027612	Bra016763	0.1713	0.9976	0.171712
								Bra028290	Bra027612	0.4732	2.5540	0.185278
								Bra028290	Bra016763	0.4497	1.8080	0.248728
Capsella rubella (Cb)		Carub.0007s1552.1.p pacid=39233509 transcript=Carub.0007s1552.1 locus=Carub.0007s1552 ID=Carub.0007s1552.1.v1.1 annot-version=v1.1	Carub.0007s1551.1.p pacid=39234381 transcript=Carub.0007s1551.1 locus=Carub.0007s1551 ID=Carub.0007s1551.1.v1.1 annot-version=v1.1	0.0897	0.4189	0.214132		Carub.0007s1550.1.p pacid=39231839 transcript=Carub.0007s1550.1 locus=Carub.0007s1550 ID=Carub.0007s1550.1.v1.1 annot-version=v1.1	Carub.0008s1208.1.p pacid=39251460 transcript=Carub.0008s1208.1 locus=Carub.0008s1208 ID=Carub.0008s1208.1.v1.1 annot-version=v1.1	0.1792	1.5125	0.118479
		Carub.0007s1550.1.p pacid=39231839 transcript=Carub.0007s1550.1 locus=Carub.0007s1550 ID=Carub.0007s1550.1.v1.1 annot-version=v1.1	Carub.0007s1551.1.p pacid=39234381 transcript=Carub.0007s1551.1 locus=Carub.0007s1551 ID=Carub.0007s1551.1.v1.1 annot-version=v1.1	0.0882	0.5433	0.162341		Carub.0001s1229.1.p pacid=39230366 transcript=Carub.0001s1229.1 locus=Carub.0001s1229 ID=Carub.0001s1229.1.v1.1 annot-version=v1.1	Carub.0002s0197.1.p pacid=39244146 transcript=Carub.0002s0197.1 locus=Carub.0002s0197 ID=Carub.0002s0197.1.v1.1 annot-version=v1.1	0.1552	1.2742	0.121802
Capsicum annuum (Cu)		cu__CA01g33490	cu__CA01g33480	0.0382	0.1977	0.193222
Citrullus lanatus (Cl)								cl__Cla006212	cl__Cla002330	0.2106	1.6152	0.130386
Cucumis sativus (Cs)								Cucsa.302750.1 pacid=16975798 transcript=Cucsa.302750.1 locus=Cucsa.302750 ID=Cucsa.302750.1.v1.122 annot-version=v1.0	Cucsa.251030.1 pacid=16971739 transcript=Cucsa.251030.1 locus=Cucsa.251030 ID=Cucsa.251030.1.v1.122 annot-version=v1.0	0.4306	n.a.
Elaeis guineensis (El)								ref|XP_029123066.1|_dehydration-responsive_element-binding_protein_1G_isoform_X2_Elaeis_guineensis	ref|XP_010919216.1|_dehydration-responsive_element-binding_protein_1G_Elaeis_guineensis	0.0745	0.419	0.177804
								ref|XP_010934429.1|_dehydration-responsive_element-binding_protein_1C_Elaeis_guineensis	ref|XP_010919216.1|_dehydration-responsive_element-binding_protein_1G_Elaeis_guineensis	0.2387	0.9385	0.254342
								ref|XP_029123066.1|_dehydration-responsive_element-binding_protein_1G_isoform_X2_Elaeis_guineensis	ref|XP_010934429.1|_dehydration-responsive_element-binding_protein_1C_Elaeis_guineensis	0.2346	0.9471	0.247704
Eucalyptus grandis (Eg)		Eucgr.A02827.1.p pacid=32048757 transcript=Eucgr.A02827.1 locus=Eucgr.A02827 ID=Eucgr.A02827.1.v2.0 annot-version=v2.0	Eucgr.A02830.1.p pacid=32049169 transcript=Eucgr.A02830.1 locus=Eucgr.A02830 ID=Eucgr.A02830.1.v2.0 annot-version=v2.0	0.0690	0.3318	0.207957		Eucgr.A02818.1.p pacid=32048046 transcript=Eucgr.A02818.1 locus=Eucgr.A02818 ID=Eucgr.A02818.1.v2.0 annot-version=v2.0	Eucgr.D01925.1.p pacid=32050528 transcript=Eucgr.D01925.1 locus=Eucgr.D01925 ID=Eucgr.D01925.1.v2.0 annot-version=v2.0	0.2836	1.0527	0.269402
		Eucgr.A02832.1.p pacid=32047083 transcript=Eucgr.A02832.1 locus=Eucgr.A02832 ID=Eucgr.A02832.1.v2.0 annot-version=v2.0	Eucgr.A02831.1.p pacid=32046069 transcript=Eucgr.A02831.1 locus=Eucgr.A02831 ID=Eucgr.A02831.1.v2.0 annot-version=v2.0	0.0590	0.3403	0.173376		Eucgr.E00529.1.p pacid=32031577 transcript=Eucgr.E00529.1 locus=Eucgr.E00529 ID=Eucgr.E00529.1.v2.0 annot-version=v2.0	Eucgr.D01925.1.p pacid=32050528 transcript=Eucgr.D01925.1 locus=Eucgr.D01925 ID=Eucgr.D01925.1.v2.0 annot-version=v2.0	0.2323	0.7499	0.309775
		Eucgr.A02826.1.p pacid=32047058 transcript=Eucgr.A02826.1 locus=Eucgr.A02826 ID=Eucgr.A02826.1.v2.0 annot-version=v2.0	Eucgr.A02825.1.p pacid=32047558 transcript=Eucgr.A02825.1 locus=Eucgr.A02825 ID=Eucgr.A02825.1.v2.0 annot-version=v2.0	0.0589	0.2450	0.240408		Eucgr.A02818.1.p pacid=32048046 transcript=Eucgr.A02818.1 locus=Eucgr.A02818 ID=Eucgr.A02818.1.v2.0 annot-version=v2.0	Eucgr.E00529.1.p pacid=32031577 transcript=Eucgr.E00529.1 locus=Eucgr.E00529 ID=Eucgr.E00529.1.v2.0 annot-version=v2.0	0.2765	0.9161	0.301823
		Eucgr.A02822.1.p pacid=32048249 transcript=Eucgr.A02822.1 locus=Eucgr.A02822 ID=Eucgr.A02822.1.v2.0 annot-version=v2.0	Eucgr.A02821.1.p pacid=32049247 transcript=Eucgr.A02821.1 locus=Eucgr.A02821 ID=Eucgr.A02821.1.v2.0 annot-version=v2.0	0.0753	0.1885	0.399469
		Eucgr.A02834.1.p pacid=32047404 transcript=Eucgr.A02834.1 locus=Eucgr.A02834 ID=Eucgr.A02834.1.v2.0 annot-version=v2.0	Eucgr.A02832.1.p pacid=32047083 transcript=Eucgr.A02832.1 locus=Eucgr.A02832 ID=Eucgr.A02832.1.v2.0 annot-version=v2.0	0.0452	0.3035	0.148929
		Eucgr.A02827.1.p pacid=32048757 transcript=Eucgr.A02827.1 locus=Eucgr.A02827 ID=Eucgr.A02827.1.v2.0 annot-version=v2.0	Eucgr.A02826.1.p pacid=32047058 transcript=Eucgr.A02826.1 locus=Eucgr.A02826 ID=Eucgr.A02826.1.v2.0 annot-version=v2.0	0.0521	0.3292	0.158262
		Eucgr.A02820.1.p pacid=32046619 transcript=Eucgr.A02820.1 locus=Eucgr.A02820 ID=Eucgr.A02820.1.v2.0 annot-version=v2.0	Eucgr.A02818.1.p pacid=32048046 transcript=Eucgr.A02818.1 locus=Eucgr.A02818 ID=Eucgr.A02818.1.v2.0 annot-version=v2.0	0.0457	0.1900	0.240526
		Eucgr.A02831.1.p pacid=32046069 transcript=Eucgr.A02831.1 locus=Eucgr.A02831 ID=Eucgr.A02831.1.v2.0 annot-version=v2.0	Eucgr.A02830.1.p pacid=32049169 transcript=Eucgr.A02830.1 locus=Eucgr.A02830 ID=Eucgr.A02830.1.v2.0 annot-version=v2.0	0.0797	0.2982	0.26727
		Eucgr.A02824.1.p pacid=32048542 transcript=Eucgr.A02824.1 locus=Eucgr.A02824 ID=Eucgr.A02824.1.v2.0 annot-version=v2.0	Eucgr.A02825.1.p pacid=32047558 transcript=Eucgr.A02825.1 locus=Eucgr.A02825 ID=Eucgr.A02825.1.v2.0 annot-version=v2.0	0.0640	0.2394	0.267335
Glycine max (Gm)								Glyma.16G199000.1.p pacid=41079515 transcript=Glyma.16G199000.1 locus=Glyma.16G199000 ID=Glyma.16G199000.1.Wm82.a4.v1 annot-version=Wm82.a4.v1	Glyma.09G147200.1.p pacid=41132632 transcript=Glyma.09G147200.1 locus=Glyma.09G147200 ID=Glyma.09G147200.1.Wm82.a4.v1 annot-version=Wm82.a4.v1	0.0564	0.2413	0.233734
								Glyma.16G199000.1.p pacid=41079515 transcript=Glyma.16G199000.1 locus=Glyma.16G199000 ID=Glyma.16G199000.1.Wm82.a4.v1 annot-version=Wm82.a4.v1	Glyma.20G155100.1.p pacid=41092656 transcript=Glyma.20G155100.1 locus=Glyma.20G155100 ID=Glyma.20G155100.1.Wm82.a4.v1 annot-version=Wm82.a4.v1	0.2125	1.3172	0.161327
								Glyma.16G199000.1.p pacid=41079515 transcript=Glyma.16G199000.1 locus=Glyma.16G199000 ID=Glyma.16G199000.1.Wm82.a4.v1 annot-version=Wm82.a4.v1	Glyma.10G239400.1.p pacid=41103344 transcript=Glyma.10G239400.1 locus=Glyma.10G239400 ID=Glyma.10G239400.1.Wm82.a4.v1 annot-version=Wm82.a4.v1	0.2233	1.4271	0.156471
								Glyma.16G199000.1.p pacid=41079515 transcript=Glyma.16G199000.1 locus=Glyma.16G199000 ID=Glyma.16G199000.1.Wm82.a4.v1 annot-version=Wm82.a4.v1	Glyma.01G216000.1.p pacid=41116273 transcript=Glyma.01G216000.1 locus=Glyma.01G216000 ID=Glyma.01G216000.1.Wm82.a4.v1 annot-version=Wm82.a4.v1	0.3647	n.a.
								Glyma.09G147200.1.p pacid=41132632 transcript=Glyma.09G147200.1 locus=Glyma.09G147200 ID=Glyma.09G147200.1.Wm82.a4.v1 annot-version=Wm82.a4.v1	Glyma.20G155100.1.p pacid=41092656 transcript=Glyma.20G155100.1 locus=Glyma.20G155100 ID=Glyma.20G155100.1.Wm82.a4.v1 annot-version=Wm82.a4.v1	0.1751	1.2607	0.138891
								Glyma.09G147200.1.p pacid=41132632 transcript=Glyma.09G147200.1 locus=Glyma.09G147200 ID=Glyma.09G147200.1.Wm82.a4.v1 annot-version=Wm82.a4.v1	Glyma.10G239400.1.p pacid=41103344 transcript=Glyma.10G239400.1 locus=Glyma.10G239400 ID=Glyma.10G239400.1.Wm82.a4.v1 annot-version=Wm82.a4.v1	0.1833	1.2251	0.14962
								Glyma.09G147200.1.p pacid=41132632 transcript=Glyma.09G147200.1 locus=Glyma.09G147200 ID=Glyma.09G147200.1.Wm82.a4.v1 annot-version=Wm82.a4.v1	Glyma.01G216000.1.p pacid=41116273 transcript=Glyma.01G216000.1 locus=Glyma.01G216000 ID=Glyma.01G216000.1.Wm82.a4.v1 annot-version=Wm82.a4.v1	0.3553	n.a.
								Glyma.20G155100.1.p pacid=41092656 transcript=Glyma.20G155100.1 locus=Glyma.20G155100 ID=Glyma.20G155100.1.Wm82.a4.v1 annot-version=Wm82.a4.v1	Glyma.10G239400.1.p pacid=41103344 transcript=Glyma.10G239400.1 locus=Glyma.10G239400 ID=Glyma.10G239400.1.Wm82.a4.v1 annot-version=Wm82.a4.v1	0.0341	0.1986	0.171702
								Glyma.20G155100.1.p pacid=41092656 transcript=Glyma.20G155100.1 locus=Glyma.20G155100 ID=Glyma.20G155100.1.Wm82.a4.v1 annot-version=Wm82.a4.v1	Glyma.01G216000.1.p pacid=41116273 transcript=Glyma.01G216000.1 locus=Glyma.01G216000 ID=Glyma.01G216000.1.Wm82.a4.v1 annot-version=Wm82.a4.v1	0.4001	1.8600	0.215108
								Glyma.10G239400.1.p pacid=41103344 transcript=Glyma.10G239400.1 locus=Glyma.10G239400 ID=Glyma.10G239400.1.Wm82.a4.v1 annot-version=Wm82.a4.v1	Glyma.01G216000.1.p pacid=41116273 transcript=Glyma.01G216000.1 locus=Glyma.01G216000 ID=Glyma.01G216000.1.Wm82.a4.v1 annot-version=Wm82.a4.v1	0.3967	1.8352	0.216162
								Glyma.11G188200.1.p pacid=41129099 transcript=Glyma.11G188200.1 locus=Glyma.11G188200 ID=Glyma.11G188200.1.Wm82.a4.v1 annot-version=Wm82.a4.v1	Glyma.13G318500.1.p pacid=41136631 transcript=Glyma.13G318500.1 locus=Glyma.13G318500 ID=Glyma.13G318500.1.Wm82.a4.v1 annot-version=Wm82.a4.v1	0.2576	0.9255	0.278336
								Glyma.11G188200.1.p pacid=41129099 transcript=Glyma.11G188200.1 locus=Glyma.11G188200 ID=Glyma.11G188200.1.Wm82.a4.v1 annot-version=Wm82.a4.v1	Glyma.12G086200.1.p pacid=41100028 transcript=Glyma.12G086200.1 locus=Glyma.12G086200 ID=Glyma.12G086200.1.Wm82.a4.v1 annot-version=Wm82.a4.v1	0.0236	0.1811	0.130315
								Glyma.12G086200.1.p pacid=41100028 transcript=Glyma.12G086200.1 locus=Glyma.12G086200 ID=Glyma.12G086200.1.Wm82.a4.v1 annot-version=Wm82.a4.v1	Glyma.13G318500.1.p pacid=41136631 transcript=Glyma.13G318500.1 locus=Glyma.13G318500 ID=Glyma.13G318500.1.Wm82.a4.v1 annot-version=Wm82.a4.v1	0.2695	0.9657	0.279072
								Glyma.20G155100.1.p pacid=41092656 transcript=Glyma.20G155100.1 locus=Glyma.20G155100 ID=Glyma.20G155100.1.Wm82.a4.v1 annot-version=Wm82.a4.v1	Glyma.17G131900.1.p pacid=41087690 transcript=Glyma.17G131900.1 locus=Glyma.17G131900 ID=Glyma.17G131900.1.Wm82.a4.v1 annot-version=Wm82.a4.v1	0.5079	1.6442	0.308904
								Glyma.20G155100.1.p pacid=41092656 transcript=Glyma.20G155100.1 locus=Glyma.20G155100 ID=Glyma.20G155100.1.Wm82.a4.v1 annot-version=Wm82.a4.v1	Glyma.05G049900.2.p pacid=41144429 transcript=Glyma.05G049900.2 locus=Glyma.05G049900 ID=Glyma.05G049900.2.Wm82.a4.v1 annot-version=Wm82.a4.v1	0.4846	1.5103	0.320863
								Glyma.10G239400.1.p pacid=41103344 transcript=Glyma.10G239400.1 locus=Glyma.10G239400 ID=Glyma.10G239400.1.Wm82.a4.v1 annot-version=Wm82.a4.v1	Glyma.17G131900.1.p pacid=41087690 transcript=Glyma.17G131900.1 locus=Glyma.17G131900 ID=Glyma.17G131900.1.Wm82.a4.v1 annot-version=Wm82.a4.v1	0.4926	1.5347	0.320975
								Glyma.10G239400.1.p pacid=41103344 transcript=Glyma.10G239400.1 locus=Glyma.10G239400 ID=Glyma.10G239400.1.Wm82.a4.v1 annot-version=Wm82.a4.v1	Glyma.05G049900.2.p pacid=41144429 transcript=Glyma.05G049900.2 locus=Glyma.05G049900 ID=Glyma.05G049900.2.Wm82.a4.v1 annot-version=Wm82.a4.v1	0.4861	1.2988	0.374269
								Glyma.01G216000.1.p pacid=41116273 transcript=Glyma.01G216000.1 locus=Glyma.01G216000 ID=Glyma.01G216000.1.Wm82.a4.v1 annot-version=Wm82.a4.v1	Glyma.17G131900.1.p pacid=41087690 transcript=Glyma.17G131900.1 locus=Glyma.17G131900 ID=Glyma.17G131900.1.Wm82.a4.v1 annot-version=Wm82.a4.v1	0.2467	1.2040	0.2049
								Glyma.01G216000.1.p pacid=41116273 transcript=Glyma.01G216000.1 locus=Glyma.01G216000 ID=Glyma.01G216000.1.Wm82.a4.v1 annot-version=Wm82.a4.v1	Glyma.05G049900.2.p pacid=41144429 transcript=Glyma.05G049900.2 locus=Glyma.05G049900 ID=Glyma.05G049900.2.Wm82.a4.v1 annot-version=Wm82.a4.v1	0.2579	1.0748	0.239952
								Glyma.17G131900.1.p pacid=41087690 transcript=Glyma.17G131900.1 locus=Glyma.17G131900 ID=Glyma.17G131900.1.Wm82.a4.v1 annot-version=Wm82.a4.v1	Glyma.05G049900.2.p pacid=41144429 transcript=Glyma.05G049900.2 locus=Glyma.05G049900 ID=Glyma.05G049900.2.Wm82.a4.v1 annot-version=Wm82.a4.v1	0.0409	0.2244	0.182264
Gossypium raimondii (Gr)								Gorai.006G046200.1 pacid=26833792 transcript=Gorai.006G046200.1 locus=Gorai.006G046200 ID=Gorai.006G046200.1.v2.1 annot-version=v2.1	Gorai.008G280600.1 pacid=26814290 transcript=Gorai.008G280600.1 locus=Gorai.008G280600 ID=Gorai.008G280600.1.v2.1 annot-version=v2.1	0.1289	0.7439	0.173276
								Gorai.008G243600.1 pacid=26813800 transcript=Gorai.008G243600.1 locus=Gorai.008G243600 ID=Gorai.008G243600.1.v2.1 annot-version=v2.1	Gorai.003G162700.1 pacid=26797875 transcript=Gorai.003G162700.1 locus=Gorai.003G162700 ID=Gorai.003G162700.1.v2.1 annot-version=v2.1	0.1240	1.2056	0.102853
								Gorai.002G241700.1 pacid=26795188 transcript=Gorai.002G241700.1 locus=Gorai.002G241700 ID=Gorai.002G241700.1.v2.1 annot-version=v2.1	Gorai.009G406800.1 pacid=26764147 transcript=Gorai.009G406800.1 locus=Gorai.009G406800 ID=Gorai.009G406800.1.v2.1 annot-version=v2.1	0.2061	1.2279	0.167848
								Gorai.002G241700.1 pacid=26795188 transcript=Gorai.002G241700.1 locus=Gorai.002G241700 ID=Gorai.002G241700.1.v2.1 annot-version=v2.1	Gorai.009G087700.1 pacid=26770275 transcript=Gorai.009G087700.1 locus=Gorai.009G087700 ID=Gorai.009G087700.1.v2.1 annot-version=v2.1	0.3502	n.a.
								Gorai.009G406800.1 pacid=26764147 transcript=Gorai.009G406800.1 locus=Gorai.009G406800 ID=Gorai.009G406800.1.v2.1 annot-version=v2.1	Gorai.009G087700.1 pacid=26770275 transcript=Gorai.009G087700.1 locus=Gorai.009G087700 ID=Gorai.009G087700.1.v2.1 annot-version=v2.1	0.3311	n.a.
								Gorai.007G010100.1 pacid=26779280 transcript=Gorai.007G010100.1 locus=Gorai.007G010100 ID=Gorai.007G010100.1.v2.1 annot-version=v2.1	Gorai.008G280600.1 pacid=26814290 transcript=Gorai.008G280600.1 locus=Gorai.008G280600 ID=Gorai.008G280600.1.v2.1 annot-version=v2.1	0.1951	0.7968	0.244854
								Gorai.008G280600.1 pacid=26814290 transcript=Gorai.008G280600.1 locus=Gorai.008G280600 ID=Gorai.008G280600.1.v2.1 annot-version=v2.1	Gorai.008G243600.1 pacid=26813800 transcript=Gorai.008G243600.1 locus=Gorai.008G243600 ID=Gorai.008G243600.1.v2.1 annot-version=v2.1	0.3467	n.a.
Helianthus annuus (Ha)		HanXRQChr02g0037911 pacid=40340806 transcript=HanXRQChr02g0037911 locus=HanXRQChr02g0037911 ID=HanXRQChr02g0037911.r1.2.494 annot-version=r1.2	HanXRQChr02g0037921 pacid=40339428 transcript=HanXRQChr02g0037921 locus=HanXRQChr02g0037921 ID=HanXRQChr02g0037921.r1.2.494 annot-version=r1.2	0.0424	0.1126	0.376554
		HanXRQChr02g0039341 pacid=40340831 transcript=HanXRQChr02g0039341 locus=HanXRQChr02g0039341 ID=HanXRQChr02g0039341.r1.2.494 annot-version=r1.2	HanXRQChr02g0039351 pacid=40340446 transcript=HanXRQChr02g0039351 locus=HanXRQChr02g0039351 ID=HanXRQChr02g0039351.r1.2.494 annot-version=r1.2	0.0232	0.0952	0.243697
		HanXRQChr02g0039361 pacid=40340770 transcript=HanXRQChr02g0039361 locus=HanXRQChr02g0039361 ID=HanXRQChr02g0039361.r1.2.494 annot-version=r1.2	HanXRQChr02g0039351 pacid=40340446 transcript=HanXRQChr02g0039351 locus=HanXRQChr02g0039351 ID=HanXRQChr02g0039351.r1.2.494 annot-version=r1.2	0	0
Lactuca sativa (Ls)		Lsat_1_v5_gn_9_54860.1 pacid=38926068 transcript=Lsat_1_v5_gn_9_54860.1 locus=Lsat_1_v5_gn_9_54860 ID=Lsat_1_v5_gn_9_54860.1.v5 annot-version=v5	Lsat_1_v5_gn_9_54880.1 pacid=38923035 transcript=Lsat_1_v5_gn_9_54880.1 locus=Lsat_1_v5_gn_9_54880 ID=Lsat_1_v5_gn_9_54880.1.v5 annot-version=v5	0.0159	0.0630	0.252381
		Lsat_1_v5_gn_9_54880.1 pacid=38923035 transcript=Lsat_1_v5_gn_9_54880.1 locus=Lsat_1_v5_gn_9_54880 ID=Lsat_1_v5_gn_9_54880.1.v5 annot-version=v5	Lsat_1_v5_gn_9_54900.1 pacid=38922996 transcript=Lsat_1_v5_gn_9_54900.1 locus=Lsat_1_v5_gn_9_54900 ID=Lsat_1_v5_gn_9_54900.1.v5 annot-version=v5	0.0929	0.0823	1.1288
Medicago truncatula (Mt)		Medtr6g466000.1 pacid=31105590 transcript=Medtr6g466000.1 locus=Medtr6g466000 ID=Medtr6g466000.1.JCVIMt4.0v1 annot-version=Mt4.0v1	Medtr6g465990.1 pacid=31103631 transcript=Medtr6g465990.1 locus=Medtr6g465990 ID=Medtr6g465990.1.JCVIMt4.0v1 annot-version=Mt4.0v1	0.0130	0.1168	0.111301		Medtr6g465420.1 pacid=31104513 transcript=Medtr6g465420.1 locus=Medtr6g465420 ID=Medtr6g465420.1.JCVIMt4.0v1 annot-version=Mt4.0v1	Medtr1g101600.1 pacid=31096688 transcript=Medtr1g101600.1 locus=Medtr1g101600 ID=Medtr1g101600.1.JCVIMt4.0v1 annot-version=Mt4.0v1	0.4607	n.a.
		Medtr6g465430.1 pacid=31102866 transcript=Medtr6g465430.1 locus=Medtr6g465430 ID=Medtr6g465430.1.JCVIMt4.0v1 annot-version=Mt4.0v1	Medtr6g465450.1 pacid=31105107 transcript=Medtr6g465450.1 locus=Medtr6g465450 ID=Medtr6g465450.1.JCVIMt4.0v1 annot-version=Mt4.0v1	0.0542	0.3847	0.140889		Medtr1g101600.1 pacid=31096688 transcript=Medtr1g101600.1 locus=Medtr1g101600 ID=Medtr1g101600.1.JCVIMt4.0v1 annot-version=Mt4.0v1	Medtr5g010910.1 pacid=31091610 transcript=Medtr5g010910.1 locus=Medtr5g010910 ID=Medtr5g010910.1.JCVIMt4.0v1 annot-version=Mt4.0v1	0.5850	2.2541	0.259527
		Medtr5g010910.1 pacid=31091610 transcript=Medtr5g010910.1 locus=Medtr5g010910 ID=Medtr5g010910.1.JCVIMt4.0v1 annot-version=Mt4.0v1	Medtr5g010930.1 pacid=31085240 transcript=Medtr5g010930.1 locus=Medtr5g010930 ID=Medtr5g010930.1.JCVIMt4.0v1 annot-version=Mt4.0v1	0.1141	0.3403	0.335292
		Medtr6g465420.1 pacid=31104513 transcript=Medtr6g465420.1 locus=Medtr6g465420 ID=Medtr6g465420.1.JCVIMt4.0v1 annot-version=Mt4.0v1	Medtr6g465430.1 pacid=31102866 transcript=Medtr6g465430.1 locus=Medtr6g465430 ID=Medtr6g465430.1.JCVIMt4.0v1 annot-version=Mt4.0v1	0.0374	0.2840	0.13169
		Medtr6g465530.1 pacid=31101413 transcript=Medtr6g465530.1 locus=Medtr6g465530 ID=Medtr6g465530.1.JCVIMt4.0v1 annot-version=Mt4.0v1	Medtr6g465510.1 pacid=31104986 transcript=Medtr6g465510.1 locus=Medtr6g465510 ID=Medtr6g465510.1.JCVIMt4.0v1 annot-version=Mt4.0v1	0.0454	0.2938	0.154527
		Medtr6g465460.1 pacid=31105672 transcript=Medtr6g465460.1 locus=Medtr6g465460 ID=Medtr6g465460.1.JCVIMt4.0v1 annot-version=Mt4.0v1	Medtr6g465450.1 pacid=31105107 transcript=Medtr6g465450.1 locus=Medtr6g465450 ID=Medtr6g465450.1.JCVIMt4.0v1 annot-version=Mt4.0v1	0.0553	0.3693	0.149743
		Medtr5g010940.1 pacid=31087030 transcript=Medtr5g010940.1 locus=Medtr5g010940 ID=Medtr5g010940.1.JCVIMt4.0v1 annot-version=Mt4.0v1	Medtr5g010930.1 pacid=31085240 transcript=Medtr5g010930.1 locus=Medtr5g010930 ID=Medtr5g010930.1.JCVIMt4.0v1 annot-version=Mt4.0v1	0.1081	0.3250	0.332615
Musa acuminata (Ma)								GSMUA_Achr8P11980_001 pacid=32309741 transcript=GSMUA_Achr8T11980_001 locus=GSMUA_Achr8G11980_001 ID=GSMUA_Achr8T11980_001.v1 annot-version=v1	GSMUA_Achr11P21630_001 pacid=32315275 transcript=GSMUA_Achr11T21630_001 locus=GSMUA_Achr11G21630_001 ID=GSMUA_Achr11T21630_001.v1 annot-version=v1	0.0647	0.4283	0.151062
								GSMUA_Achr4P19660_001 pacid=32299295 transcript=GSMUA_Achr4T19660_001 locus=GSMUA_Achr4G19660_001 ID=GSMUA_Achr4T19660_001.v1 annot-version=v1	GSMUA_Achr7P05900_001 pacid=32302517 transcript=GSMUA_Achr7T05900_001 locus=GSMUA_Achr7G05900_001 ID=GSMUA_Achr7T05900_001.v1 annot-version=v1	0.0908	0.3771	0.240785
								GSMUA_Achr10P15510_001 pacid=32322469 transcript=GSMUA_Achr10T15510_001 locus=GSMUA_Achr10G15510_001 ID=GSMUA_Achr10T15510_001.v1 annot-version=v1	GSMUA_Achr8P16070_001 pacid=32309858 transcript=GSMUA_Achr8T16070_001 locus=GSMUA_Achr8G16070_001 ID=GSMUA_Achr8T16070_001.v1 annot-version=v1	0.2067	0.4892	0.422527
								GSMUA_Achr10P15510_001 pacid=32322469 transcript=GSMUA_Achr10T15510_001 locus=GSMUA_Achr10G15510_001 ID=GSMUA_Achr10T15510_001.v1 annot-version=v1	GSMUA_Achr2P20280_001 pacid=32304929 transcript=GSMUA_Achr2T20280_001 locus=GSMUA_Achr2G20280_001 ID=GSMUA_Achr2T20280_001.v1 annot-version=v1	0.1892	0.8172	0.231522
								GSMUA_Achr10P15510_001 pacid=32322469 transcript=GSMUA_Achr10T15510_001 locus=GSMUA_Achr10G15510_001 ID=GSMUA_Achr10T15510_001.v1 annot-version=v1	GSMUA_Achr6P13340_001 pacid=32320284 transcript=GSMUA_Achr6T13340_001 locus=GSMUA_Achr6G13340_001 ID=GSMUA_Achr6T13340_001.v1 annot-version=v1	0.0923	0.5089	0.181372
								GSMUA_Achr8P16070_001 pacid=32309858 transcript=GSMUA_Achr8T16070_001 locus=GSMUA_Achr8G16070_001 ID=GSMUA_Achr8T16070_001.v1 annot-version=v1	GSMUA_Achr2P20280_001 pacid=32304929 transcript=GSMUA_Achr2T20280_001 locus=GSMUA_Achr2G20280_001 ID=GSMUA_Achr2T20280_001.v1 annot-version=v1	0.2309	0.6023	0.383364
								GSMUA_Achr8P16070_001 pacid=32309858 transcript=GSMUA_Achr8T16070_001 locus=GSMUA_Achr8G16070_001 ID=GSMUA_Achr8T16070_001.v1 annot-version=v1	GSMUA_Achr6P13340_001 pacid=32320284 transcript=GSMUA_Achr6T13340_001 locus=GSMUA_Achr6G13340_001 ID=GSMUA_Achr6T13340_001.v1 annot-version=v1	0.2195	0.4475	0.490503
								GSMUA_Achr2P20280_001 pacid=32304929 transcript=GSMUA_Achr2T20280_001 locus=GSMUA_Achr2G20280_001 ID=GSMUA_Achr2T20280_001.v1 annot-version=v1	GSMUA_Achr6P13340_001 pacid=32320284 transcript=GSMUA_Achr6T13340_001 locus=GSMUA_Achr6G13340_001 ID=GSMUA_Achr6T13340_001.v1 annot-version=v1	0.2174	0.5116	0.424941
Oryza sativa (Os)								LOC_Os04g48350.1 pacid=33109128 transcript=LOC_Os04g48350.1 locus=LOC_Os04g48350 ID=LOC_Os04g48350.1.MSUv7.0 annot-version=v7.0	LOC_Os02g45450.1 pacid=33136319 transcript=LOC_Os02g45450.1 locus=LOC_Os02g45450 ID=LOC_Os02g45450.1.MSUv7.0 annot-version=v7.0	0.1819	0.7191	0.252955
								LOC_Os08g43200.1 pacid=33106453 transcript=LOC_Os08g43200.1 locus=LOC_Os08g43200 ID=LOC_Os08g43200.1.MSUv7.0 annot-version=v7.0	LOC_Os09g35010.1 pacid=33140504 transcript=LOC_Os09g35010.1 locus=LOC_Os09g35010 ID=LOC_Os09g35010.1.MSUv7.0 annot-version=v7.0	0.3937	0.4977	0.791039
								LOC_Os04g48350.1 pacid=33109128 transcript=LOC_Os04g48350.1 locus=LOC_Os04g48350 ID=LOC_Os04g48350.1.MSUv7.0 annot-version=v7.0	LOC_Os09g35010.1 pacid=33140504 transcript=LOC_Os09g35010.1 locus=LOC_Os09g35010 ID=LOC_Os09g35010.1.MSUv7.0 annot-version=v7.0	0.5052	0.6297	0.802287
Phaseolus vulgaris (Pv)								Phvul.007G066500.1.p pacid=37166481 transcript=Phvul.007G066500.1 locus=Phvul.007G066500 ID=Phvul.007G066500.1.v2.1 annot-version=v2.1	Phvul.004G122000.1.p pacid=37162264 transcript=Phvul.004G122000.1 locus=Phvul.004G122000 ID=Phvul.004G122000.1.v2.1 annot-version=v2.1	0.2448	1.6718	0.146429
								Phvul.007G066500.1.p pacid=37166481 transcript=Phvul.007G066500.1 locus=Phvul.007G066500 ID=Phvul.007G066500.1.v2.1 annot-version=v2.1	Phvul.003G212800.2.p pacid=37145319 transcript=Phvul.003G212800.2 locus=Phvul.003G212800 ID=Phvul.003G212800.2.v2.1 annot-version=v2.1	0.4675	2.6049	0.179469
								Phvul.007G066500.1.p pacid=37166481 transcript=Phvul.007G066500.1 locus=Phvul.007G066500 ID=Phvul.007G066500.1.v2.1 annot-version=v2.1	Phvul.002G153900.1.p pacid=37178115 transcript=Phvul.002G153900.1 locus=Phvul.002G153900 ID=Phvul.002G153900.1.v2.1 annot-version=v2.1	0.4309	1.2442	0.346327
								Phvul.004G122000.1.p pacid=37162264 transcript=Phvul.004G122000.1 locus=Phvul.004G122000 ID=Phvul.004G122000.1.v2.1 annot-version=v2.1	Phvul.003G212800.2.p pacid=37145319 transcript=Phvul.003G212800.2 locus=Phvul.003G212800 ID=Phvul.003G212800.2.v2.1 annot-version=v2.1	0.4449	n.a.
								Phvul.004G122000.1.p pacid=37162264 transcript=Phvul.004G122000.1 locus=Phvul.004G122000 ID=Phvul.004G122000.1.v2.1 annot-version=v2.1	Phvul.002G153900.1.p pacid=37178115 transcript=Phvul.002G153900.1 locus=Phvul.002G153900 ID=Phvul.002G153900.1.v2.1 annot-version=v2.1	0.3860	n.a.
								Phvul.003G212800.2.p pacid=37145319 transcript=Phvul.003G212800.2 locus=Phvul.003G212800 ID=Phvul.003G212800.2.v2.1 annot-version=v2.1	Phvul.002G153900.1.p pacid=37178115 transcript=Phvul.002G153900.1 locus=Phvul.002G153900 ID=Phvul.002G153900.1.v2.1 annot-version=v2.1	0.2646	1.3901	0.190346
Prunus persica (Pp)		Prupe.5G089900.1.p pacid=32099549 transcript=Prupe.5G089900.1 locus=Prupe.5G089900 ID=Prupe.5G089900.1.v2.1 annot-version=v2.1	Prupe.5G090000.1.p pacid=32098929 transcript=Prupe.5G090000.1 locus=Prupe.5G090000 ID=Prupe.5G090000.1.v2.1 annot-version=v2.1	0.0797	0.4753	0.167684		Prupe.5G090000.1.p pacid=32098929 transcript=Prupe.5G090000.1 locus=Prupe.5G090000 ID=Prupe.5G090000.1.v2.1 annot-version=v2.1	Prupe.2G289500.1.p pacid=32074207 transcript=Prupe.2G289500.1 locus=Prupe.2G289500 ID=Prupe.2G289500.1.v2.1 annot-version=v2.1	0.3727	1.5214	0.244972
		Prupe.5G090100.1.p pacid=32098685 transcript=Prupe.5G090100.1 locus=Prupe.5G090100 ID=Prupe.5G090100.1.v2.1 annot-version=v2.1	Prupe.5G090000.1.p pacid=32098929 transcript=Prupe.5G090000.1 locus=Prupe.5G090000 ID=Prupe.5G090000.1.v2.1 annot-version=v2.1	0.0998	0.5625	0.177422		Prupe.5G089900.1.p pacid=32099549 transcript=Prupe.5G089900.1 locus=Prupe.5G089900 ID=Prupe.5G089900.1.v2.1 annot-version=v2.1	Prupe.2G289500.1.p pacid=32074207 transcript=Prupe.2G289500.1 locus=Prupe.2G289500 ID=Prupe.2G289500.1.v2.1 annot-version=v2.1	0.3846	1.811	0.212369
Pyrus bretschneideri (Pb)								gi|694391516|ref|XP_009371278.1| PREDICTED: dehydration-responsive element-binding protein 1D-like [Pyrus x bretschneideri]	gi|694427267|ref|XP_009341269.1| PREDICTED: dehydration-responsive element-binding protein 1A [Pyrus x bretschneideri]	0.0967	0.4962	0.194881
								gi|1079256015|ref|XP_018500259.1| PREDICTED: dehydration-responsive element-binding protein 1A-like [Pyrus x bretschneideri]	gi|1079225335|ref|XP_018504639.1| PREDICTED: dehydration-responsive element-binding protein 1A-like [Pyrus x bretschneideri]	0.0572	0.1734	0.329873
Ricinus communis (Rc)								30147.m014313 pacid=16820324 transcript=30147.m014313 locus=30147.t000584 ID=30147.m014313.TIGRR0.1 annot-version=v0.1	30190.m011119 pacid=16823479 transcript=30190.m011119 locus=30190.t000355 ID=30190.m011119.TIGRR0.1 annot-version=v0.1	0.4103	n.a.
Solanum lycopersicum (Sl)		Solyc03g026280.3.1 pacid=41494287 transcript=Solyc03g026280.3.1 locus=Solyc03g026280.3 ID=Solyc03g026280.3.1.ITAG3.2 annot-version=ITAG3.2	Solyc03g124110.2.1 pacid=41494250 transcript=Solyc03g124110.2.1 locus=Solyc03g124110.2 ID=Solyc03g124110.2.1.ITAG3.2 annot-version=ITAG3.2	0.0596	0.2221	0.268348		Solyc12g056430.1.1 pacid=41480011 transcript=Solyc12g056430.1.1 locus=Solyc12g056430.1 ID=Solyc12g056430.1.1.ITAG3.2 annot-version=ITAG3.2	Solyc08g007820.1.1 pacid=41488563 transcript=Solyc08g007820.1.1 locus=Solyc08g007820.1 ID=Solyc08g007820.1.1.ITAG3.2 annot-version=ITAG3.2	0.2722	1.8809	0.144718
Solanum tuberosum (St)		PGSC0003DMP400022160 pacid=37471020 transcript=PGSC0003DMT400032621 locus=PGSC0003DMG400012524 ID=PGSC0003DMT400032621.v4.03 annot-version=v4.03	PGSC0003DMP400022161 pacid=37469893 transcript=PGSC0003DMT400032622 locus=PGSC0003DMG400012525 ID=PGSC0003DMT400032622.v4.03 annot-version=v4.03	0.0524	0.2326	0.225279
Theobroma cacao (Tc)								Thecc.09G290200.1.p pacid=42012540 transcript=Thecc.09G290200.1 locus=Thecc.09G290200 ID=Thecc.09G290200.1.v2.1 annot-version=v2.1	Thecc.05G082900.1.p pacid=42029054 transcript=Thecc.05G082900.1 locus=Thecc.05G082900 ID=Thecc.05G082900.1.v2.1 annot-version=v2.1	0.4024	1.8524	0.217232
Vitis vinifera (Vv)								GSVIVT01031388001 pacid=17837594 transcript=GSVIVT01031388001 locus=GSVIVG01031388001 ID=GSVIVT01031388001.Genoscope12X annot-version=Genoscope.12X	GSVIVT01033795001 pacid=17839441 transcript=GSVIVT01033795001 locus=GSVIVG01033795001 ID=GSVIVT01033795001.Genoscope12X annot-version=Genoscope.12X	0.3547	2.6327	0.134729
Zea Mays (Zm)								GRMZM2G137341_P01 pacid=30990840 transcript=GRMZM2G137341_T01 locus=GRMZM2G137341 ID=GRMZM2G137341_T01.v6a annot-version=Ensembl-18_2010-01-MaizeSequence	GRMZM2G042756_P01 pacid=30975260 transcript=GRMZM2G042756_T01 locus=GRMZM2G042756 ID=GRMZM2G042756_T01.v6a annot-version=Ensembl-18_2010-01-MaizeSequence	0.2023	0.5170	0.391296
								GRMZM2G124037_P01 pacid=30965888 transcript=GRMZM2G124037_T01 locus=GRMZM2G124037 ID=GRMZM2G124037_T01.v6a annot-version=Ensembl-18_2010-01-MaizeSequence	GRMZM2G069082_P01 pacid=30997141 transcript=GRMZM2G069082_T01 locus=GRMZM2G069082 ID=GRMZM2G069082_T01.v6a annot-version=Ensembl-18_2010-01-MaizeSequence	0.0842	0.2148	0.391993
								GRMZM2G124037_P01 pacid=30965888 transcript=GRMZM2G124037_T01 locus=GRMZM2G124037 ID=GRMZM2G124037_T01.v6a annot-version=Ensembl-18_2010-01-MaizeSequence	GRMZM2G175856_P01 pacid=31012574 transcript=GRMZM2G175856_T01 locus=GRMZM2G175856 ID=GRMZM2G175856_T01.v6a annot-version=Ensembl-18_2010-01-MaizeSequence	0.3526	0.6631	0.531745
*: n.a.: Not applicable. When the proportion of differences is equal or higher than 0.75, the Jukes and Cantor correction can not be computed.
