# Supplementary material for: Evolutionary history of the C-repeat binding factor/dehydration-responsive element-binding 1 (CBF/DREB1) protein family in 43 plant species and characterization of CBF/DREB1 proteins in Solanum tuberosum
Source: BMC Evol Biol. 2020 Nov 3;20:142. doi: 10.1186/s12862-020-01710-8 (PMC7607821; doi:10.1186/s12862-020-01710-8)
Supplement: Supplementary file 4 — Additional file 4. GO annotation information for each CBF/DREB1 member in potato. [file 12862_2020_1710_MOESM4_ESM.xlsx]

## Sheet: Biological Process
Level	GO ID	GO Name	GO Type	Parents (ACC)	Parents (Name)	Nodescore	#Seqs	Sequence Names
1	GO:0008150	biological_process	Biological Process			0.62	8	PGSC0003DMP400062326, PGSC0003DMP400007575, PGSC0003DMP400025208, PGSC0003DMP400025209, PGSC0003DMP400022160, PGSC0003DMP400022161, PGSC0003DMP400025210, PGSC0003DMP400022162
2	GO:0008152	metabolic process	Biological Process	GO:0008150	biological_process	1.04	8	PGSC0003DMP400062326, PGSC0003DMP400007575, PGSC0003DMP400025208, PGSC0003DMP400025209, PGSC0003DMP400022160, PGSC0003DMP400022161, PGSC0003DMP400025210, PGSC0003DMP400022162
2	GO:0009987	cellular process	Biological Process	GO:0008150	biological_process	0.62	8	PGSC0003DMP400062326, PGSC0003DMP400007575, PGSC0003DMP400025208, PGSC0003DMP400025209, PGSC0003DMP400022160, PGSC0003DMP400022161, PGSC0003DMP400025210, PGSC0003DMP400022162
2	GO:0065007	biological regulation	Biological Process	GO:0008150	biological_process	0.62	8	PGSC0003DMP400062326, PGSC0003DMP400007575, PGSC0003DMP400025208, PGSC0003DMP400025209, PGSC0003DMP400022160, PGSC0003DMP400022161, PGSC0003DMP400025210, PGSC0003DMP400022162
2	GO:0050789	regulation of biological process	Biological Process	GO:0065007, GO:0008150	biological regulation, biological_process	1.04	8	PGSC0003DMP400062326, PGSC0003DMP400007575, PGSC0003DMP400025208, PGSC0003DMP400025209, PGSC0003DMP400022160, PGSC0003DMP400022161, PGSC0003DMP400025210, PGSC0003DMP400022162
3	GO:0050794	regulation of cellular process	Biological Process	GO:0050789, GO:0009987	regulation of biological process, cellular process	1.04	8	PGSC0003DMP400062326, PGSC0003DMP400007575, PGSC0003DMP400025208, PGSC0003DMP400025209, PGSC0003DMP400022160, PGSC0003DMP400022161, PGSC0003DMP400025210, PGSC0003DMP400022162
3	GO:0019222	regulation of metabolic process	Biological Process	GO:0008152, GO:0050789	metabolic process, regulation of biological process	1.73	8	PGSC0003DMP400062326, PGSC0003DMP400007575, PGSC0003DMP400025208, PGSC0003DMP400025209, PGSC0003DMP400022160, PGSC0003DMP400022161, PGSC0003DMP400025210, PGSC0003DMP400022162
3	GO:0071704	organic substance metabolic process	Biological Process	GO:0008152	metabolic process	1.04	8	PGSC0003DMP400062326, PGSC0003DMP400007575, PGSC0003DMP400025208, PGSC0003DMP400025209, PGSC0003DMP400022160, PGSC0003DMP400022161, PGSC0003DMP400025210, PGSC0003DMP400022162
3	GO:0044238	primary metabolic process	Biological Process	GO:0008152	metabolic process	0.37	8	PGSC0003DMP400062326, PGSC0003DMP400007575, PGSC0003DMP400025208, PGSC0003DMP400025209, PGSC0003DMP400022160, PGSC0003DMP400022161, PGSC0003DMP400025210, PGSC0003DMP400022162
3	GO:0006807	nitrogen compound metabolic process	Biological Process	GO:0008152	metabolic process	0.37	8	PGSC0003DMP400062326, PGSC0003DMP400007575, PGSC0003DMP400025208, PGSC0003DMP400025209, PGSC0003DMP400022160, PGSC0003DMP400022161, PGSC0003DMP400025210, PGSC0003DMP400022162
3	GO:0009058	biosynthetic process	Biological Process	GO:0008152	metabolic process	1.04	8	PGSC0003DMP400062326, PGSC0003DMP400007575, PGSC0003DMP400025208, PGSC0003DMP400025209, PGSC0003DMP400022160, PGSC0003DMP400022161, PGSC0003DMP400025210, PGSC0003DMP400022162
3	GO:0044237	cellular metabolic process	Biological Process	GO:0008152, GO:0009987	metabolic process, cellular process	1.04	8	PGSC0003DMP400062326, PGSC0003DMP400007575, PGSC0003DMP400025208, PGSC0003DMP400025209, PGSC0003DMP400022160, PGSC0003DMP400022161, PGSC0003DMP400025210, PGSC0003DMP400022162
4	GO:0044249	cellular biosynthetic process	Biological Process	GO:0044237, GO:0009058	cellular metabolic process, biosynthetic process	1.73	8	PGSC0003DMP400062326, PGSC0003DMP400007575, PGSC0003DMP400025208, PGSC0003DMP400025209, PGSC0003DMP400022160, PGSC0003DMP400022161, PGSC0003DMP400025210, PGSC0003DMP400022162
4	GO:0060255	regulation of macromolecule metabolic process	Biological Process	GO:0019222, GO:0043170	regulation of metabolic process, macromolecule metabolic process	2.88	8	PGSC0003DMP400062326, PGSC0003DMP400007575, PGSC0003DMP400025208, PGSC0003DMP400025209, PGSC0003DMP400022160, PGSC0003DMP400022161, PGSC0003DMP400025210, PGSC0003DMP400022162
4	GO:1901360	organic cyclic compound metabolic process	Biological Process	GO:0071704	organic substance metabolic process	0.37	8	PGSC0003DMP400062326, PGSC0003DMP400007575, PGSC0003DMP400025208, PGSC0003DMP400025209, PGSC0003DMP400022160, PGSC0003DMP400022161, PGSC0003DMP400025210, PGSC0003DMP400022162
4	GO:0006725	cellular aromatic compound metabolic process	Biological Process	GO:0044237	cellular metabolic process	0.37	8	PGSC0003DMP400062326, PGSC0003DMP400007575, PGSC0003DMP400025208, PGSC0003DMP400025209, PGSC0003DMP400022160, PGSC0003DMP400022161, PGSC0003DMP400025210, PGSC0003DMP400022162
4	GO:0044260	cellular macromolecule metabolic process	Biological Process	GO:0044237, GO:0043170	cellular metabolic process, macromolecule metabolic process	1.73	8	PGSC0003DMP400062326, PGSC0003DMP400007575, PGSC0003DMP400025208, PGSC0003DMP400025209, PGSC0003DMP400022160, PGSC0003DMP400022161, PGSC0003DMP400025210, PGSC0003DMP400022162
4	GO:0009889	regulation of biosynthetic process	Biological Process	GO:0019222, GO:0009058	regulation of metabolic process, biosynthetic process	1.73	8	PGSC0003DMP400062326, PGSC0003DMP400007575, PGSC0003DMP400025208, PGSC0003DMP400025209, PGSC0003DMP400022160, PGSC0003DMP400022161, PGSC0003DMP400025210, PGSC0003DMP400022162
4	GO:0006139	nucleobase-containing compound metabolic process	Biological Process	GO:0034641, GO:1901360, GO:0006725, GO:0046483, GO:0044238	cellular nitrogen compound metabolic process, organic cyclic compound metabolic process, cellular aromatic compound metabolic process, heterocycle metabolic process, primary metabolic process	0.62	8	PGSC0003DMP400062326, PGSC0003DMP400007575, PGSC0003DMP400025208, PGSC0003DMP400025209, PGSC0003DMP400022160, PGSC0003DMP400022161, PGSC0003DMP400025210, PGSC0003DMP400022162
4	GO:0080090	regulation of primary metabolic process	Biological Process	GO:0019222, GO:0044238	regulation of metabolic process, primary metabolic process	0.62	8	PGSC0003DMP400062326, PGSC0003DMP400007575, PGSC0003DMP400025208, PGSC0003DMP400025209, PGSC0003DMP400022160, PGSC0003DMP400022161, PGSC0003DMP400025210, PGSC0003DMP400022162
4	GO:0051171	regulation of nitrogen compound metabolic process	Biological Process	GO:0019222, GO:0006807	regulation of metabolic process, nitrogen compound metabolic process	0.62	8	PGSC0003DMP400062326, PGSC0003DMP400007575, PGSC0003DMP400025208, PGSC0003DMP400025209, PGSC0003DMP400022160, PGSC0003DMP400022161, PGSC0003DMP400025210, PGSC0003DMP400022162
4	GO:0034641	cellular nitrogen compound metabolic process	Biological Process	GO:0044237, GO:0006807	cellular metabolic process, nitrogen compound metabolic process	0.37	8	PGSC0003DMP400062326, PGSC0003DMP400007575, PGSC0003DMP400025208, PGSC0003DMP400025209, PGSC0003DMP400022160, PGSC0003DMP400022161, PGSC0003DMP400025210, PGSC0003DMP400022162
4	GO:1901576	organic substance biosynthetic process	Biological Process	GO:0071704, GO:0009058	organic substance metabolic process, biosynthetic process	1.04	8	PGSC0003DMP400062326, PGSC0003DMP400007575, PGSC0003DMP400025208, PGSC0003DMP400025209, PGSC0003DMP400022160, PGSC0003DMP400022161, PGSC0003DMP400025210, PGSC0003DMP400022162
4	GO:0046483	heterocycle metabolic process	Biological Process	GO:0044237	cellular metabolic process	0.37	8	PGSC0003DMP400062326, PGSC0003DMP400007575, PGSC0003DMP400025208, PGSC0003DMP400025209, PGSC0003DMP400022160, PGSC0003DMP400022161, PGSC0003DMP400025210, PGSC0003DMP400022162
4	GO:0031323	regulation of cellular metabolic process	Biological Process	GO:0050794, GO:0019222, GO:0044237	regulation of cellular process, regulation of metabolic process, cellular metabolic process	1.73	8	PGSC0003DMP400062326, PGSC0003DMP400007575, PGSC0003DMP400025208, PGSC0003DMP400025209, PGSC0003DMP400022160, PGSC0003DMP400022161, PGSC0003DMP400025210, PGSC0003DMP400022162
4	GO:0043170	macromolecule metabolic process	Biological Process	GO:0071704	organic substance metabolic process	1.73	8	PGSC0003DMP400062326, PGSC0003DMP400007575, PGSC0003DMP400025208, PGSC0003DMP400025209, PGSC0003DMP400022160, PGSC0003DMP400022161, PGSC0003DMP400025210, PGSC0003DMP400022162
5	GO:0010556	regulation of macromolecule biosynthetic process	Biological Process	GO:0060255, GO:0009059, GO:0009889	regulation of macromolecule metabolic process, macromolecule biosynthetic process, regulation of biosynthetic process	2.88	8	PGSC0003DMP400062326, PGSC0003DMP400007575, PGSC0003DMP400025208, PGSC0003DMP400025209, PGSC0003DMP400022160, PGSC0003DMP400022161, PGSC0003DMP400025210, PGSC0003DMP400022162
5	GO:0009059	macromolecule biosynthetic process	Biological Process	GO:1901576, GO:0043170	organic substance biosynthetic process, macromolecule metabolic process	1.73	8	PGSC0003DMP400062326, PGSC0003DMP400007575, PGSC0003DMP400025208, PGSC0003DMP400025209, PGSC0003DMP400022160, PGSC0003DMP400022161, PGSC0003DMP400025210, PGSC0003DMP400022162
5	GO:0019219	regulation of nucleobase-containing compound metabolic process	Biological Process	GO:0006139, GO:0080090, GO:0051171, GO:0031323	nucleobase-containing compound metabolic process, regulation of primary metabolic process, regulation of nitrogen compound metabolic process, regulation of cellular metabolic process	1.04	8	PGSC0003DMP400062326, PGSC0003DMP400007575, PGSC0003DMP400025208, PGSC0003DMP400025209, PGSC0003DMP400022160, PGSC0003DMP400022161, PGSC0003DMP400025210, PGSC0003DMP400022162
5	GO:0034654	nucleobase-containing compound biosynthetic process	Biological Process	GO:0006139, GO:0018130, GO:0044271, GO:0019438, GO:1901362	nucleobase-containing compound metabolic process, heterocycle biosynthetic process, cellular nitrogen compound biosynthetic process, aromatic compound biosynthetic process, organic cyclic compound biosynthetic process	1.04	8	PGSC0003DMP400062326, PGSC0003DMP400007575, PGSC0003DMP400025208, PGSC0003DMP400025209, PGSC0003DMP400022160, PGSC0003DMP400022161, PGSC0003DMP400025210, PGSC0003DMP400022162
5	GO:0019438	aromatic compound biosynthetic process	Biological Process	GO:0044249, GO:0006725	cellular biosynthetic process, cellular aromatic compound metabolic process	0.62	8	PGSC0003DMP400062326, PGSC0003DMP400007575, PGSC0003DMP400025208, PGSC0003DMP400025209, PGSC0003DMP400022160, PGSC0003DMP400022161, PGSC0003DMP400025210, PGSC0003DMP400022162
5	GO:0031326	regulation of cellular biosynthetic process	Biological Process	GO:0044249, GO:0009889, GO:0031323	cellular biosynthetic process, regulation of biosynthetic process, regulation of cellular metabolic process	2.88	8	PGSC0003DMP400062326, PGSC0003DMP400007575, PGSC0003DMP400025208, PGSC0003DMP400025209, PGSC0003DMP400022160, PGSC0003DMP400022161, PGSC0003DMP400025210, PGSC0003DMP400022162
5	GO:0034645	cellular macromolecule biosynthetic process	Biological Process	GO:0044249, GO:0009059, GO:0044260	cellular biosynthetic process, macromolecule biosynthetic process, cellular macromolecule metabolic process	2.88	8	PGSC0003DMP400062326, PGSC0003DMP400007575, PGSC0003DMP400025208, PGSC0003DMP400025209, PGSC0003DMP400022160, PGSC0003DMP400022161, PGSC0003DMP400025210, PGSC0003DMP400022162
5	GO:0044271	cellular nitrogen compound biosynthetic process	Biological Process	GO:0044249, GO:0034641	cellular biosynthetic process, cellular nitrogen compound metabolic process	0.62	8	PGSC0003DMP400062326, PGSC0003DMP400007575, PGSC0003DMP400025208, PGSC0003DMP400025209, PGSC0003DMP400022160, PGSC0003DMP400022161, PGSC0003DMP400025210, PGSC0003DMP400022162
5	GO:0010467	gene expression	Biological Process	GO:0043170	macromolecule metabolic process	2.88	8	PGSC0003DMP400062326, PGSC0003DMP400007575, PGSC0003DMP400025208, PGSC0003DMP400025209, PGSC0003DMP400022160, PGSC0003DMP400022161, PGSC0003DMP400025210, PGSC0003DMP400022162
5	GO:0010468	regulation of gene expression	Biological Process	GO:0060255, GO:0010467	regulation of macromolecule metabolic process, gene expression	4.8	8	PGSC0003DMP400062326, PGSC0003DMP400007575, PGSC0003DMP400025208, PGSC0003DMP400025209, PGSC0003DMP400022160, PGSC0003DMP400022161, PGSC0003DMP400025210, PGSC0003DMP400022162
5	GO:1901362	organic cyclic compound biosynthetic process	Biological Process	GO:1901360, GO:1901576	organic cyclic compound metabolic process, organic substance biosynthetic process	0.62	8	PGSC0003DMP400062326, PGSC0003DMP400007575, PGSC0003DMP400025208, PGSC0003DMP400025209, PGSC0003DMP400022160, PGSC0003DMP400022161, PGSC0003DMP400025210, PGSC0003DMP400022162
5	GO:0018130	heterocycle biosynthetic process	Biological Process	GO:0044249, GO:0046483	cellular biosynthetic process, heterocycle metabolic process	0.62	8	PGSC0003DMP400062326, PGSC0003DMP400007575, PGSC0003DMP400025208, PGSC0003DMP400025209, PGSC0003DMP400022160, PGSC0003DMP400022161, PGSC0003DMP400025210, PGSC0003DMP400022162
5	GO:0051252	regulation of RNA metabolic process	Biological Process	GO:0060255, GO:0016070, GO:0019219	regulation of macromolecule metabolic process, RNA metabolic process, regulation of nucleobase-containing compound metabolic process	1.73	8	PGSC0003DMP400062326, PGSC0003DMP400007575, PGSC0003DMP400025208, PGSC0003DMP400025209, PGSC0003DMP400022160, PGSC0003DMP400022161, PGSC0003DMP400025210, PGSC0003DMP400022162
5	GO:0090304	nucleic acid metabolic process	Biological Process	GO:0006139, GO:0043170	nucleobase-containing compound metabolic process, macromolecule metabolic process	0.62	8	PGSC0003DMP400062326, PGSC0003DMP400007575, PGSC0003DMP400025208, PGSC0003DMP400025209, PGSC0003DMP400022160, PGSC0003DMP400022161, PGSC0003DMP400025210, PGSC0003DMP400022162
6	GO:0032774	RNA biosynthetic process	Biological Process	GO:0016070, GO:0009059, GO:0034654	RNA metabolic process, macromolecule biosynthetic process, nucleobase-containing compound biosynthetic process	1.73	8	PGSC0003DMP400062326, PGSC0003DMP400007575, PGSC0003DMP400025208, PGSC0003DMP400025209, PGSC0003DMP400022160, PGSC0003DMP400022161, PGSC0003DMP400025210, PGSC0003DMP400022162
6	GO:0006355	regulation of transcription, DNA-templated	Biological Process	GO:1903506, GO:2000112, GO:0010468, GO:0006351	regulation of nucleic acid-templated transcription, regulation of cellular macromolecule biosynthetic process, regulation of gene expression, transcription, DNA-templated	8	8	PGSC0003DMP400062326, PGSC0003DMP400007575, PGSC0003DMP400025208, PGSC0003DMP400025209, PGSC0003DMP400022160, PGSC0003DMP400022161, PGSC0003DMP400025210, PGSC0003DMP400022162
6	GO:0006351	transcription, DNA-templated	Biological Process	GO:0097659, GO:0034645, GO:0010467	nucleic acid-templated transcription, cellular macromolecule biosynthetic process, gene expression	4.8	8	PGSC0003DMP400062326, PGSC0003DMP400007575, PGSC0003DMP400025208, PGSC0003DMP400025209, PGSC0003DMP400022160, PGSC0003DMP400022161, PGSC0003DMP400025210, PGSC0003DMP400022162
6	GO:0016070	RNA metabolic process	Biological Process	GO:0090304	nucleic acid metabolic process	1.04	8	PGSC0003DMP400062326, PGSC0003DMP400007575, PGSC0003DMP400025208, PGSC0003DMP400025209, PGSC0003DMP400022160, PGSC0003DMP400022161, PGSC0003DMP400025210, PGSC0003DMP400022162
6	GO:2000112	regulation of cellular macromolecule biosynthetic process	Biological Process	GO:0010556, GO:0031326, GO:0034645	regulation of macromolecule biosynthetic process, regulation of cellular biosynthetic process, cellular macromolecule biosynthetic process	4.8	8	PGSC0003DMP400062326, PGSC0003DMP400007575, PGSC0003DMP400025208, PGSC0003DMP400025209, PGSC0003DMP400022160, PGSC0003DMP400022161, PGSC0003DMP400025210, PGSC0003DMP400022162
6	GO:2001141	regulation of RNA biosynthetic process	Biological Process	GO:0010556, GO:0051252, GO:0031326, GO:0032774	regulation of macromolecule biosynthetic process, regulation of RNA metabolic process, regulation of cellular biosynthetic process, RNA biosynthetic process	2.88	8	PGSC0003DMP400062326, PGSC0003DMP400007575, PGSC0003DMP400025208, PGSC0003DMP400025209, PGSC0003DMP400022160, PGSC0003DMP400022161, PGSC0003DMP400025210, PGSC0003DMP400022162
7	GO:0097659	nucleic acid-templated transcription	Biological Process	GO:0032774	RNA biosynthetic process	2.88	8	PGSC0003DMP400062326, PGSC0003DMP400007575, PGSC0003DMP400025208, PGSC0003DMP400025209, PGSC0003DMP400022160, PGSC0003DMP400022161, PGSC0003DMP400025210, PGSC0003DMP400022162
7	GO:1903506	regulation of nucleic acid-templated transcription	Biological Process	GO:0097659, GO:2001141	nucleic acid-templated transcription, regulation of RNA biosynthetic process	4.8	8	PGSC0003DMP400062326, PGSC0003DMP400007575, PGSC0003DMP400025208, PGSC0003DMP400025209, PGSC0003DMP400022160, PGSC0003DMP400022161, PGSC0003DMP400025210, PGSC0003DMP400022162

## Sheet: Cellular Compenent
Level	GO ID	GO Name	GO Type	Parents (ACC)	Parents (Name)	Nodescore	#Seqs	Sequence Names
1	GO:0005575	cellular_component	Cellular Component			1.84	7	PGSC0003DMP400062326, PGSC0003DMP400025208, PGSC0003DMP400025209, PGSC0003DMP400022160, PGSC0003DMP400022161, PGSC0003DMP400025210, PGSC0003DMP400022162
2	GO:0005622	intracellular	Cellular Component	GO:0005575	cellular_component	1.51	7	PGSC0003DMP400062326, PGSC0003DMP400025208, PGSC0003DMP400025209, PGSC0003DMP400022160, PGSC0003DMP400022161, PGSC0003DMP400025210, PGSC0003DMP400022162
2	GO:0110165	cellular anatomical entity	Cellular Component	GO:0005575	cellular_component	2.47	7	PGSC0003DMP400062326, PGSC0003DMP400025208, PGSC0003DMP400025209, PGSC0003DMP400022160, PGSC0003DMP400022161, PGSC0003DMP400025210, PGSC0003DMP400022162
3	GO:0031224	intrinsic component of membrane	Cellular Component	GO:0110165, GO:0016020	cellular anatomical entity, membrane	0.6	1	PGSC0003DMP400025208
3	GO:0043226	organelle	Cellular Component	GO:0110165	cellular anatomical entity	1.51	7	PGSC0003DMP400062326, PGSC0003DMP400025208, PGSC0003DMP400025209, PGSC0003DMP400022160, PGSC0003DMP400022161, PGSC0003DMP400025210, PGSC0003DMP400022162
3	GO:0043229	intracellular organelle	Cellular Component	GO:0005622, GO:0043226	intracellular, organelle	2.52	7	PGSC0003DMP400062326, PGSC0003DMP400025208, PGSC0003DMP400025209, PGSC0003DMP400022160, PGSC0003DMP400022161, PGSC0003DMP400025210, PGSC0003DMP400022162
3	GO:0016020	membrane	Cellular Component	GO:0110165	cellular anatomical entity	2.36	2	PGSC0003DMP400025208, PGSC0003DMP400025209
4	GO:0043227	membrane-bounded organelle	Cellular Component	GO:0043226	organelle	2.52	7	PGSC0003DMP400062326, PGSC0003DMP400025208, PGSC0003DMP400025209, PGSC0003DMP400022160, PGSC0003DMP400022161, PGSC0003DMP400025210, PGSC0003DMP400022162
4	GO:0016021	integral component of membrane	Cellular Component	GO:0031224	intrinsic component of membrane	1	1	PGSC0003DMP400025208
4	GO:0043231	intracellular membrane-bounded organelle	Cellular Component	GO:0043227, GO:0043229	membrane-bounded organelle, intracellular organelle	4.2	7	PGSC0003DMP400062326, PGSC0003DMP400025208, PGSC0003DMP400025209, PGSC0003DMP400022160, PGSC0003DMP400022161, PGSC0003DMP400025210, PGSC0003DMP400022162
5	GO:0005634	nucleus	Cellular Component	GO:0043231	intracellular membrane-bounded organelle	7	7	PGSC0003DMP400062326, PGSC0003DMP400025208, PGSC0003DMP400025209, PGSC0003DMP400022160, PGSC0003DMP400022161, PGSC0003DMP400025210, PGSC0003DMP400022162

## Sheet: Molecular Function
Level	GO ID	GO Name	GO Type	Parents (ACC)	Parents (Name)	Nodescore	#Seqs	Sequence Names
1	GO:0003674	molecular_function	Molecular Function			3.92	8	PGSC0003DMP400062326, PGSC0003DMP400007575, PGSC0003DMP400025208, PGSC0003DMP400025209, PGSC0003DMP400022160, PGSC0003DMP400022161, PGSC0003DMP400025210, PGSC0003DMP400022162
2	GO:0140110	transcription regulator activity	Molecular Function	GO:0003674	molecular_function	4.8	8	PGSC0003DMP400062326, PGSC0003DMP400007575, PGSC0003DMP400025208, PGSC0003DMP400025209, PGSC0003DMP400022160, PGSC0003DMP400022161, PGSC0003DMP400025210, PGSC0003DMP400022162
2	GO:0005488	binding	Molecular Function	GO:0003674	molecular_function	1.73	8	PGSC0003DMP400062326, PGSC0003DMP400007575, PGSC0003DMP400025208, PGSC0003DMP400025209, PGSC0003DMP400022160, PGSC0003DMP400022161, PGSC0003DMP400025210, PGSC0003DMP400022162
3	GO:1901363	heterocyclic compound binding	Molecular Function	GO:0005488	binding	2.88	8	PGSC0003DMP400062326, PGSC0003DMP400007575, PGSC0003DMP400025208, PGSC0003DMP400025209, PGSC0003DMP400022160, PGSC0003DMP400022161, PGSC0003DMP400025210, PGSC0003DMP400022162
3	GO:0097159	organic cyclic compound binding	Molecular Function	GO:0005488	binding	2.88	8	PGSC0003DMP400062326, PGSC0003DMP400007575, PGSC0003DMP400025208, PGSC0003DMP400025209, PGSC0003DMP400022160, PGSC0003DMP400022161, PGSC0003DMP400025210, PGSC0003DMP400022162
3	GO:0003700	DNA-binding transcription factor activity	Molecular Function	GO:0140110	transcription regulator activity	8	8	PGSC0003DMP400062326, PGSC0003DMP400007575, PGSC0003DMP400025208, PGSC0003DMP400025209, PGSC0003DMP400022160, PGSC0003DMP400022161, PGSC0003DMP400025210, PGSC0003DMP400022162
4	GO:0003676	nucleic acid binding	Molecular Function	GO:1901363, GO:0097159	heterocyclic compound binding, organic cyclic compound binding	4.8	8	PGSC0003DMP400062326, PGSC0003DMP400007575, PGSC0003DMP400025208, PGSC0003DMP400025209, PGSC0003DMP400022160, PGSC0003DMP400022161, PGSC0003DMP400025210, PGSC0003DMP400022162
5	GO:0003677	DNA binding	Molecular Function	GO:0003676	nucleic acid binding	8	8	PGSC0003DMP400062326, PGSC0003DMP400007575, PGSC0003DMP400025208, PGSC0003DMP400025209, PGSC0003DMP400022160, PGSC0003DMP400022161, PGSC0003DMP400025210, PGSC0003DMP400022162
