# Supplementary material for: Evolutionary history of the C-repeat binding factor/dehydration-responsive element-binding 1 (CBF/DREB1) protein family in 43 plant species and characterization of CBF/DREB1 proteins in Solanum tuberosum
Source: BMC Evol Biol. 2020 Nov 3;20:142. doi: 10.1186/s12862-020-01710-8 (PMC7607821; doi:10.1186/s12862-020-01710-8)
Supplement: Supplementary file 5 — Additional file 5. Specific primers used for qRT–PCR analysis. [file 12862_2020_1710_MOESM5_ESM.xlsx]

## Sheet: Relative Expression
Figure 7A	Leaf (2-ΔΔCt Value)		Leaf (SD Value)			Figure 7B	Stem (2-ΔΔCt Value)		Stem (SD Value)			Figure 7C	Root (2-ΔΔCt Value)		Root (SD Value)
	Cold	Heat	Cold	Heat			Cold	Heat	Cold	Heat			Cold	Heat	Cold	Heat
StCBF1	1.12617	1.42592	0.229877	0.1771		StCBF1	0.416626	2.71512	0.0927593	0.14273		StCBF1	0.208347	3.10422	0.0636807	0.555928
StCBF2	2.10684	2.61648	0.326505	0.374326		StCBF2	0.481953	3.37722	0.454044	0.339658		StCBF2	0.43247	3.35276	0.420076	0.257812
StCBF3	12.1837	8.7768	0.222598	0.116793		StCBF3	0.368958	2.31885	0.0929438	0.12915		StCBF3	2.26304	11.7193	0.128068	0.0714862
StCBF4	9.14582	7.35553	0.480016	0.112157		StCBF4	0.576389	3.18632	0.116153	0.00527036		StCBF4	4.6331	22.379	0.272321	0.201929
StCBF5	1.40634	0.798975	0.314687	0.137858		StCBF5	0.0753107	1.1152	0.241985	0.101803		StCBF5	0.0705444	7.62199	0.468734	0.297429
StCBF6	0.392449	0.672237	0.185604	0.0512318		StCBF6	0.0728783	1.2815	0.34835	0.262608		StCBF6	0.0580802	5.61435	0.394423	0.160145
StCBF7	2.13564	10.9326	0.172685	0.0961893		StCBF7	0.0923231	0.742891	0.264968	0.388654		StCBF7	9.59804	25.4615	0.092197	0.132605
StCBF8	1.30389	1.18151	0.0484567	0.224882		StCBF8	0.152497	1.60235	0.233675	0.273342		StCBF8	0.246806	7.93251	0.243977	0.213843
Figure 7D	2-ΔΔCt Value		SD Value
	Stem	Root	Stem	Root
StCBF1	1.47487	2.63493	0.286586	0.0873795
StCBF2	1.6927	2.12227	0.466356	0.190369
StCBF3	1.97017	2.07243	0.205892	0.300358
StCBF4	1.22908	0.584458	0.122181	0.146951
StCBF5	3.22451	2.72784	0.17235	0.353052
StCBF6	3.21511	1.76435	0.333651	0.375677
StCBF7	0.421927	0.0734189	0.362034	0.135895
StCBF8	5.40443	1.53279	0.459609	0.390696

## Sheet: Specific primers
Specific primers used for qRT–PCR analysis
StCBF1F	CTACTCCTGAAATGGCGGCTC
StCBF1R	TCCTTGGGGTCCTTTGATGC
StCBF2F	CCTACTCCTGAAATGGCGGC
StCBF2R	TGCTTGGCGTATGTCCTTGG
StCBF3F	TTCAAGGAAACTCGCCACCC
StCBF3R	GCTGCCATTTCAGGAGTAGGG
StCBF4F	CATCTAACAAGCCGAAGAAGCG
StCBF4R	CCCACTTGTCGTTGTTCCTCTT
StCBF5F	TGGCTCGGCACATTCCCTA
StCBF5R	ACCTCCAAACAGAGTCAGCAAAG
StCBF6F	CTACTGCTGAAATGGCGGCT
StCBF6R	GGAAGCAGGGATAGGCAACC
StCBF7F	GGTTTATAGGGGAGTGAGGTGG
StCBF7R	GCCATTTCTGCATTGGGAAA
StCBF8F	CATCCAGTATACAGGGGAGTCAGG
StCBF8R	GCAGTTGGAAAAGTACCAAGCC
Ef1aF	ATTGGAAACGGATATGCTCCA
Ef1aR	TCCTTACCTGAACGCCTGTCA
