# Supplementary material for: Evolutionary history of the C-repeat binding factor/dehydration-responsive element-binding 1 (CBF/DREB1) protein family in 43 plant species and characterization of CBF/DREB1 proteins in Solanum tuberosum
Source: BMC Evol Biol. 2020 Nov 3;20:142. doi: 10.1186/s12862-020-01710-8 (PMC7607821; doi:10.1186/s12862-020-01710-8)
Supplement: Supplementary file 6 — Additional file 6. RNA-seq data of CBF/DREB1 proteins in potato from PGSC database. [file 12862_2020_1710_MOESM6_ESM.xlsx]

## Sheet: RNA-seq database
		abiotic stresses				phytohormone						abiotic stresses				3 biotic stresses 24, 48, and 72 hours
		35℃, 24 h,grow in the dark					10 uM, 24h		50 uM, 24h				150 uM, 24h	260 uM, 24h
		Control 1	Control 2	average	Heat	control	BAP	IAA	ABA	GA3		control	NaCl	mannitol		control	BABA	BTH	Pathogen
PGSC0003DMP400022160	StCBF1	4.22349	3.6112	3.91735	3.47122	2.12258	0.840207	1.49009	2.91375	2.2207		1.36421	3.44672	3.39139		1.80697	0.835103	0.891272	0.56489
PGSC0003DMP400022161	StCBF2	1.64607	1.55584	1.60095	1.01168	0.473632	0.25712	0.341999	1.01905	0.849472		0.26608	0.321575	0.432431		0.563209	0.248459	0.314708	0.0785763
PGSC0003DMP400022162	StCBF3	0	0	0	0	0	0	0	0	0		0	0.195479	0		0	0.0539403	0	0.119412
PGSC0003DMP400007575	StCBF4	0	0	0	0	0	0	0	0	0		0	0	0		0	0	0	0
PGSC0003DMP400025208	StCBF5	0.107791	0.0210779	0.0644345	0	0.106338	0	0.0796284	0	0.123615		0.0256026	0.590136	0.048544		0.0134113	0.174323	0.0732742	0.0308729
PGSC0003DMP400025209	StCBF6	0.76163	0.529556	0.645593	0.525617	1.96925	4.38681	5.42934	3.30903	13.7994		0.544099	10.9269	7.21081		3.22825	12.8718	1.94502	2.15016
PGSC0003DMP400062326	StCBF7	0	0	0	0	0	0	0	0	0		0	0	0		0	0	0.159218	0
PGSC0003DMP400025210	StCBF8	0.182085	0.284832	0.233458	0	0	0.0426631	0.17024	0	0.230219		0.172995	0.385511	0		0.203894	1.79039	0.284301	0.315517
		Heat	BAP	IAA	ABA	GA3	NaCl	mannitol	BABA	BTH	Pathogen
	StCBF1	-0.446125	-1.28237	-0.63249	0.79117	0.09812	2.08251	2.02718	-0.971867	-0.915698	-1.24208
	StCBF2	-0.589275	-0.216512	-0.131633	0.545418	0.37584	0.055495	0.166351	-0.31475	-0.248501	-0.484633
	StCBF3	0	0	0	0	0	0.195479	0	0.0539403	0	0.119412
	StCBF4	0	0	0	0	0	0	0	0	0	0
	StCBF5	-0.0644345	-0.106338	-0.0267096	-0.106338	0.017277	0.564533	0.0229414	0.160912	0.0598629	0.0174616
	StCBF6	-0.119976	2.41756	3.46009	1.33978	11.8301	10.3828	6.66671	9.64355	-1.28323	-1.07809
	StCBF7	0	0	0	0	0	0	0	0	0.159218	0
	StCBF8	-0.233458	0.0426631	0.17024	0	0.230219	0.212516	-0.172995	1.5865	0.080407	0.111623
		Flower	Leaf	Petiole	Root	Shoot apex	Stamen	Stem	Stolon	Tuber cortex	Tuber peel	Tuber pith	Tuber sprout	Tuber (mature)	Tuber (young)	Whole plant
PGSC0003DMP400022160	StCBF1	2.46762	1.13893	5.05983	6.96337	1.27168	3.69742	2.83873	2.1213	2.33207	3.98284	2.15445	6.63251	0.843453	3.44922	2.44605
PGSC0003DMP400022161	StCBF2	0.629286	0.871335	2.23508	2.62376	0.3243	0.866122	1.39614	0.601074	1.27515	2.13361	1.41311	2.03046	0	0.620901	1.52133
PGSC0003DMP400022162	StCBF3	0	0	0.226174	0.493379	0	0	0.235745	0	0.387107	1.69741	0.119208	0.257023	0	0	0
PGSC0003DMP400007575	StCBF4	0	0	0	0	0	0	0	0	0	0	0	0	0	0	0
PGSC0003DMP400025208	StCBF5	0	0.0570585	8.31962	1.02232	0.127419	0.0308665	0.165919	0.231345	0.0222407	3.05961	0	0.22335	0	1.14523	0.143456
PGSC0003DMP400025209	StCBF6	0.163472	0.1509	23.2594	3.47039	0.168489	0.163263	0.251861	0.566507	0.0882285	6.34818	0	0.556918	0.167628	2.42229	1.2446
PGSC0003DMP400062326	StCBF7	0	0	0	0	0.738317	0	0	0	4.63938	5.39398	3.92888	0	12.9769	0	0.577254
PGSC0003DMP400025210	StCBF8	0	0.385541	14.4678	1.02152	0	0.104281	4.09363	0.0976988	0.0375697	3.72962	0	0.252566	0	0.6439	0.196289
